# Supplementary material for: Brain region-specific expression of genes mapped within quantitative trait loci for behavioral responsiveness to acute stress in Fisher 344 and Wistar Kyoto male rats
Source: PLoS One. 2018 Mar 12;13(3):e0194293. doi: 10.1371/journal.pone.0194293 (PMC5847310; doi:10.1371/journal.pone.0194293)
Supplement: S1 Table — (XLSX) [file pone.0194293.s001.xlsx]

## Sheet: Chr 6
S1 Table. Genotyping data of the Stresp10 region of the F344.WKY-Stresp10 congenic strain.
SNP STAR consortium	SNP	Chr	Location (RGSC_v3.4)	Location (Rnor_6.0)	Stresp10	WKY	F344
rdahl-23e9_fp2_b1_102	C/G	6	270828	135053	GG	GG	CC
gko-96k22_rp2_b1_102	A/G	6	421697	278126	GG	GG	AA
Cpn_6001540420	C/T	6	1540420	1330768	CC	CC	TT
gko-121c13_rp2_b1_338	G/T	6	1954289	1765503	GG	GG	TT
Cpn_6002545729	A/G	6	2545729	2308493	AA	AA	GG
gko-50f5_rp2_b1_392	G/T	6	3077385	2859408	GG	GG	TT
rdahl-74l5_fp2_b1_435	A/G	6	3835383	3606527	AA	AA	GG
Cpn_6003975037	C/T	6	3975037	3743122	TT	TT	CC
rdahl-76m14_rp2_b1_281	A/G	6	4164812	4011089	GG	GG	AA
gko-7c2_rp2_b1_638	A/G	6	4600798	4430803	GG	GG	AA
gnl|ti|896570236_19866868359382_305	A/G	6	5906488	5734843	AA	AA	GG
rat110_021_l23.p1ca_87	A/G	6	6861582	6709713	AA	AA	GG
WKYc56c02_s1_269	A/T	6	7110367	6963239	AT	TT	AA
gko-64f8_rp2_b1_52	C/T	6	7341151	7195651	CT	CC	TT
gko-104i20_rp2_b1_411	C/T	6	7683987	7576791	CT	TT	CC
gko-51n23_rp2_b1_431	C/T	6	7893672	7799974	CT	CC	TT
WKYa67h11_s1_129	A/C	6	8363663	8263415	AC	CC	AA
Cpn_6008421459	C/T	6	8421459	8320643	CT	CC	TT
WKYOa39f07_r1_462	A/G	6	8879010	8755843	AG	AA	GG
DS-g-c-04h05_f1_1040	A/G	6	9010272	8881597	AG	AA	GG
rat101_006_e06.p1cb_107	A/G	6	10098192	9974277	AG	AA	GG
SHRSPc65e12_s2_145	G/T	6	10825031	10949970	GT	GG	TT
Cpn_6010938237	A/G	6	10938237	11053904	AG	AA	GG
gnl|ti|896493854_19866867702273_320	G/T	6	12306881	12229918	GT	GG	TT
gnl|ti|896482460_19866868020909_268	C/T	6	12466614	12356260	CT	CC	TT
WKYe10c12_r1_649	A/G	6	12958231	12826769	AG	AA	GG
gnl|ti|896880118_19866868469854_202	G/T	6	13740980	13572296	GT	TT	GG
rat101_029_n22.p1ca_391	A/G	6	14641237	14362894	AG	AA	GG
gnl|ti|896886652_19866868093325_314	A/T	6	15806129	15597330	AT	TT	AA
gko-62o19_fp2_b1_543	G/T	6	18198277	19464437	GG	GG	TT
SHRSPa05h11_r1_627	C/T	6	18532134	19794478	TT	TT	CC
gko-83j3_rp2_b1_416	C/T	6	18682848	19966232	CC	CC	TT
WKYc21f12_s1_683	A/T	6	19112777	20391281	TT	TT	AA
WKYc64g11_r1_688	A/C	6	19979216	21240950	AA	AA	CC
Cpn_6020955052	A/G	6	20955052	22195718	GG	GG	AA
gko-18e13_rp2_b1_45	A/G	6	21690721	25071449	AA	AA	GG
WKYc105h11_s1_663	A/G	6	22443212	24378027	AA	AA	GG
WKYc42g04_r1_396	A/G	6	23316677	22787890	GG	GG	AA
WKYOa49b06_s1_783	G/T	6	23664714	23138146	TT	TT	GG
WKY-G-j-09b05_f1_119	A/G	6	23828396	23312931	AA	AA	GG
gko-36c1_rp2_b1_53	A/G	6	24214940	25394288	GG	GG	AA
gko-41p17_rp2_b1_143	A/T	6	24414032	25673850	AA	AA	TT
WKYc73f11_r1_750	C/T	6	24848030	26107547	CC	CC	TT
rat101_034_e20.q1ca_226	A/G	6	25004277	26251681	GG	GG	AA
SHRSPa91f09_r1_733	A/C	6	25765771	27174122	AA	AA	CC
DS-g-a-28f02_f1_65	G/T	6	25910503	27326411	GG	GG	TT
DS-g-a-48f06_r1_177	C/T	6	26458168	27891275	CC	CC	TT
rdahl-18l11_rp2_b1_140	A/G	6	26887346	28349045	AA	AA	GG
gko-117p18_fp2_b1_178	A/T	6	27184089	28630662	AA	AA	TT
gko-76c2_rp2_b1_401	G/T	6	27445289	28899343	TT	TT	GG
Cpn_6027473879	C/T	6	27473879	28931796	CC	CC	TT
rdahl-34n7_rp2_b1_505	C/T	6	38520207	40090029	CC	TT	CC
gko-52e11_fp2_b1_291	A/G	6	38708829	40263973	GG	AA	GG
rdahl-88h15_rp2_b1_346	G/T	6	38850742	40405508	GG	TT	GG
gko-60h15_rp2_b1_291	A/C	6	39012506	40530018	CC	AA	CC
WKY-G-i-07b12_f1_1217	C/G	6	39172235	40730087	GG	CC	GG
WKYc90a03_s1_260	A/G	6	39483206	41025684	AA	GG	AA
Peak Markers of Stresp10 QTL
D6Rat46		6	13286615	13122958
D6Rat47		6	14627483	14349141
