# Supplementary material for: Brain region-specific expression of genes mapped within quantitative trait loci for behavioral responsiveness to acute stress in Fisher 344 and Wistar Kyoto male rats
Source: PLoS One. 2018 Mar 12;13(3):e0194293. doi: 10.1371/journal.pone.0194293 (PMC5847310; doi:10.1371/journal.pone.0194293)
Supplement: S2 Table — (XLSX) [file pone.0194293.s002.xlsx]

## Sheet: Sheet1
S2 Table. List of primer sequences used for RT-PCR validation.
Gene Symbol	Forward Sequence	Reverse Sequence
Gpatch11	AGACAGGCAAAAGTGGCATAGG	TCCAGCCTCTCCTCTGCTTTC
Prkd3	CTGCTTGCATCTGCAGAACCT	CGGGCAAACCCAAAGTCA
Cyp1b1	GTCATGAGCGCTGTATGCTT	GAAGTTGCGGTTGATCTGCT
Cdkl4	CCACTCTGGCCAGGAAAATC	GCTTTCCCAATGTCCTGATGA
Mta3	GCTGAACGACGCAGAATCAG	CGGAAGGGTCATACACCAATG
Lrpprc	CTGAGTCTTGCAGAGAGGACAGAA	CATCGTACACGGTGCCTAACTG
Prepl	CGGGTCTTGGTGGATGATG	TCGCCACCACCCCTAACAT
Ttc27	GACAAGGCATTCCAGTATCTCTCA	CTGTAGCATCTTTCTCCCAACAAC
Alk	CCGGCCTTAAAAGTGATGGA	CTACCTCACAGTGGCTGCAGTT
Rbks	GAGAGTGAGGCTGAGATCCTAACAG	CCGTTCCAGCCGTGGTT
Drc1	GATTCAAAGCCCACCATTTGTC	GCTCCGCATTGCTGTGAGT
Dtnb	CAGAACAGCGTGCAAGTTACG	CCAGATATCAACGAGATGAAGGTTAC
