# Supplementary material for: Brain region-specific expression of genes mapped within quantitative trait loci for behavioral responsiveness to acute stress in Fisher 344 and Wistar Kyoto male rats
Source: PLoS One. 2018 Mar 12;13(3):e0194293. doi: 10.1371/journal.pone.0194293 (PMC5847310; doi:10.1371/journal.pone.0194293)
Supplement: S3 Table — (XLSX) [file pone.0194293.s003.xlsx]

## Sheet: HIP
S3 Table. List of DEGs between F344 and WKY strains in the hippocampus.
AFFY Rat230 2 probe	Gene symbol	Gene description	Gene stable ID	Chromosome	Gene Start (bp)	Gene End (bp)	Fold change (WKY-F344)	Abs Fold change	F-statistic	Pvalperm	Q-value
1367794_at	A2m /// LOC100911545	alpha-2-macroglobulin [Source:RGD Symbol;Acc:2004]	ENSRNOG00000028896	4	154309426	154359137	1.33788	1.33788	32.9547	0	0
1397988_at	Aak1	AP2 associated kinase 1 [Source:RGD Symbol;Acc:1305520]	ENSRNOG00000018317	4	118655728	118795774	-1.35601	1.35601	22.9956	2.43309e-06	1.37119e-05
1369799_at	Abat	4-aminobutyrate aminotransferase [Source:RGD Symbol;Acc:620948]	ENSRNOG00000002636	10	7093405	7200499	1.42522	1.42522	79.9737	0	0
1390783_at	Abca8a	ATP-binding cassette, subfamily A (ABC1), member 8a [Source:RGD Symbol;Acc:1307333]	ENSRNOG00000004147	10	98319480	98390384	-1.43235	1.43235	69.6094	0	0
1390781_at	Abcb10	ATP binding cassette subfamily B member 10 [Source:RGD Symbol;Acc:1311222]	ENSRNOG00000017993	19	56742835	56772904	1.4113	1.4113	61.0058	0	0
1374171_at	Abcc9	ATP binding cassette subfamily C member 9 [Source:RGD Symbol;Acc:3787]	ENSRNOG00000036960	4	176805431	176922424	1.35419	1.35419	62.1728	0	0
1393217_at	Abcg3l1	ATP-binding cassette, subfamily G (WHITE), member 2 [Source:RGD Symbol;Acc:631345]	ENSRNOG00000007041	4	88832178	88890621	1.3413	1.3413	52.9424	0	0
1377022_at	Abhd10 /// LOC103693563	abhydrolase domain containing 10 [Source:RGD Symbol;Acc:1308084]	ENSRNOG00000054334	11	60054408	60066739	1.617	1.617	128.793	0	0
1393077_at	Abhd13	abhydrolase domain containing 13 [Source:RGD Symbol;Acc:1308317]	ENSRNOG00000014598	16	85315275	85330092	1.32511	1.32511	69.7536	0	0
1372727_at	AC124896.1	suppressor of cytokine signaling 2 [Source:RefSeq peptide;Acc:NP_478115]	ENSRNOG00000008965	7	36495480	36499784	1.36678	1.36678	34.5968	0	0
1387783_a_at	Acaa1 /// Acaa1b	acetyl-Coenzyme A acyltransferase 1B [Source:RGD Symbol;Acc:1562373]	ENSRNOG00000032908	8	128027958	128036236	1.46697	1.46697	162.609	0	0
1390789_at	Acad11	acyl-CoA dehydrogenase family, member 11 [Source:RGD Symbol;Acc:1306270]	ENSRNOG00000010940	8	112594691	112676280	-1.46581	1.46581	98.0134	0	0
1375699_at	Acap2	ArfGAP with coiled-coil, ankyrin repeat and PH domains 2 [Source:RGD Symbol;Acc:1562939]	ENSRNOG00000001730	11	73078982	73191132	1.68088	1.68088	302.288	0	0
1383416_at	Acat1	acetyl-CoA acetyltransferase 1 [Source:RGD Symbol;Acc:2016]	ENSRNOG00000007862	8	58166990	58195884	-1.42538	1.42538	126.691	0	0
1367763_at	Acat1	acetyl-CoA acetyltransferase 1 [Source:RGD Symbol;Acc:2016]	ENSRNOG00000007862	8	58166990	58195884	-1.41133	1.41133	151.074	0	0
1392799_at	Acer3	alkaline ceramidase 3 [Source:RGD Symbol;Acc:1561254]	ENSRNOG00000036866	1	163160979	163263606	1.45529	1.45529	80.9922	0	0
1378169_at	Acot3	acyl-CoA thioesterase 3 [Source:RGD Symbol;Acc:1564089]	ENSRNOG00000053460	6	107531528	107536789	1.34948	1.34948	80.8923	0	0
1377407_at	Acsm5	acyl-CoA synthetase medium-chain family member 5 [Source:RGD Symbol;Acc:1309578]	ENSRNOG00000031211	1	189233141	189272172	2.12718	2.12718	365.888	0	0
1395886_at	Actr3	ARP3 actin related protein 3 homolog [Source:RGD Symbol;Acc:71024]	ENSRNOG00000003206	13	41695183	41738658	-1.46064	1.46064	24.4641	1.0185e-06	6.14214e-06
1370534_at	Acvr1c	activin A receptor type 1C [Source:RGD Symbol;Acc:621789]	ENSRNOG00000004828	3	44270653	44342355	-1.38588	1.38588	38.5019	0	0
1387256_at	Adam1a	ADAM metallopeptidase domain 1A [Source:RGD Symbol;Acc:621467]	ENSRNOG00000001347	12	40533632	40536620	1.51867	1.51867	151.152	0	0
1397367_at	Adam23	ADAM metallopeptidase domain 23 [Source:RGD Symbol;Acc:1305739]	ENSRNOG00000012424	9	70133969	70290117	-1.31269	1.31269	30.8196	5.65835e-08	4.16917e-07
1368223_at	Adamts1	ADAM metallopeptidase with thrombospondin type 1 motif, 1 [Source:RGD Symbol;Acc:621241]	ENSRNOG00000001607	11	25342126	25350974	1.31649	1.31649	19.8798	1.23918e-05	5.97058e-05
1384809_at	Adgra1	adhesion G protein-coupled receptor A1 [Source:MGI Symbol;Acc:MGI:1277167]	ENSRNOG00000054955	1	212181374	212211578	1.39009	1.39009	32.9663	0	0
1382967_at	Adgrg2	adhesion G protein-coupled receptor G2 [Source:RGD Symbol;Acc:628618]	ENSRNOG00000032472	X	36930186	37003642	1.35178	1.35178	35.1201	0	0
1390459_at	Adgrg6	adhesion G protein-coupled receptor G6 [Source:RGD Symbol;Acc:1308551]	ENSRNOG00000011411	1	8593075	8751198	-2.44656	2.44656	239.798	0	0
1382955_at	Adgrg6	adhesion G protein-coupled receptor G6 [Source:RGD Symbol;Acc:1308551]	ENSRNOG00000011411	1	8593075	8751198	-1.40675	1.40675	58.7891	0	0
1377952_at	Adpgk	ADP-dependent glucokinase [Source:RGD Symbol;Acc:1306103]	ENSRNOG00000026178	8	64088913	64116832	-2.87098	2.87098	517.138	0	0
1374958_at	Adpgk	ADP-dependent glucokinase [Source:RGD Symbol;Acc:1306103]	ENSRNOG00000026178	8	64088913	64116832	-2.59274	2.59274	522.731	0	0
1372736_at	Agl	amylo-alpha-1, 6-glucosidase, 4-alpha-glucanotransferase [Source:RGD Symbol;Acc:1306376]	ENSRNOG00000016214	2	219788234	219842986	1.58992	1.58992	205.008	0	0
1395414_at	Agl	amylo-alpha-1, 6-glucosidase, 4-alpha-glucanotransferase [Source:RGD Symbol;Acc:1306376]	ENSRNOG00000016214	2	219788234	219842986	1.31857	1.31857	53.8659	0	0
1395940_at	Agpat5	1-acylglycerol-3-phosphate O-acyltransferase 5 [Source:RGD Symbol;Acc:1306405]	ENSRNOG00000028623	16	75812997	75855745	1.60651	1.60651	59.5149	0	0
1383759_at	Agtpbp1	ATP/GTP binding protein 1 [Source:RGD Symbol;Acc:1306307]	ENSRNOG00000018651	17	5511385	5614435	-1.51457	1.51457	49.849	0	0
1377997_at	Agtpbp1	ATP/GTP binding protein 1 [Source:RGD Symbol;Acc:1306307]	ENSRNOG00000018651	17	5511385	5614435	-1.31716	1.31716	30.0255	5.65835e-08	4.16917e-07
1382272_at	Agtrap	angiotensin II receptor-associated protein [Source:RGD Symbol;Acc:1359346]	ENSRNOG00000008619	5	164886813	164898420	-2.68356	2.68356	420.568	0	0
1375566_at	Agtrap	angiotensin II receptor-associated protein [Source:RGD Symbol;Acc:1359346]	ENSRNOG00000008619	5	164886813	164898420	-2.0892	2.0892	262.231	0	0
1390845_at	Agtrap	angiotensin II receptor-associated protein [Source:RGD Symbol;Acc:1359346]	ENSRNOG00000008619	5	164886813	164898420	1.57645	1.57645	138.626	0	0
1395273_at	Ahcyl1	adenosylhomocysteinase-like 1 [Source:RGD Symbol;Acc:1309768]	ENSRNOG00000018569	2	210438893	210473761	-1.34154	1.34154	22.6137	2.77259e-06	1.52859e-05
1395144_at	Ajap1	adherens junctions associated protein 1 [Source:RGD Symbol;Acc:1590138]	ENSRNOG00000050137	5	170615886	170679315	1.35993	1.35993	31.1063	5.65835e-08	4.16917e-07
1389185_at	Ak1	adenylate kinase 1 [Source:MGI Symbol;Acc:MGI:87977]	ENSRNOG00000049056	3	11653529	11659127	2.73179	2.73179	878.01	0	0
1370011_at	Ak1	adenylate kinase 1 [Source:MGI Symbol;Acc:MGI:87977]	ENSRNOG00000049056	3	11653529	11659127	1.94626	1.94626	218.062	0	0
1387493_at	Akap5	A-kinase anchoring protein 5 [Source:RGD Symbol;Acc:620829]	ENSRNOG00000006410	6	99356509	99361909	-1.88277	1.88277	237.271	0	0
1385458_a_at	Akip1	A-kinase interacting protein 1 [Source:RGD Symbol;Acc:1306959]	ENSRNOG00000013744	1	174330695	174339494	-1.37678	1.37678	91.667	0	0
1383175_a_at	Akip1	A-kinase interacting protein 1 [Source:RGD Symbol;Acc:1306959]	ENSRNOG00000013744	1	174330695	174339494	-1.34054	1.34054	47.4287	0	0
1395190_at	Akr1b10 /// Akr1b8 /// LOC100910708	aldo-keto reductase family 1 member B10 [Source:RGD Symbol;Acc:1308277]	ENSRNOG00000009734	4	61771970	61828657	-1.35549	1.35549	87.5811	0	0
1394681_at	Akr1cl	aldo-keto reductase family 1, member C-like [Source:RGD Symbol;Acc:1307514]	ENSRNOG00000021735	17	69835330	69862110	-1.35559	1.35559	44.7811	0	0
1367985_at	Alas2	5'-aminolevulinate synthase 2 [Source:RGD Symbol;Acc:2084]	ENSRNOG00000000167	X	23167696	23187341	-1.31014	1.31014	23.1421	2.15017e-06	1.22224e-05
1367555_at	Alb	albumin [Source:RGD Symbol;Acc:2085]	ENSRNOG00000002911	14	19176277	19191863	10.0978	10.0978	2876.91	0	0
1367556_s_at	Alb	albumin [Source:RGD Symbol;Acc:2085]	ENSRNOG00000002911	14	19176277	19191863	3.4484	3.4484	741.63	0	0
1395918_at	Aldh3b2						-2.03804	2.03804	334.453	0	0
1397516_at	Alg2	ALG2, alpha-1,3/1,6-mannosyltransferase [Source:RGD Symbol;Acc:1309940]	ENSRNOG00000006369	5	63187468	63192025	-1.36134	1.36134	13.0386	0.000359588	0.0011664
1382541_at	Alk	anaplastic lymphoma receptor tyrosine kinase [Source:RGD Symbol;Acc:628622]	ENSRNOG00000008683	6	22696397	23203775	-1.47174	1.47174	104.827	0	0
1373345_at	Amigo2	adhesion molecule with Ig like domain 2 [Source:RGD Symbol;Acc:727911]	ENSRNOG00000007032	7	138704126	138707221	1.75438	1.75438	328.965	0	0
1388957_at	Anapc16	anaphase promoting complex subunit 16 [Source:RGD Symbol;Acc:2321124]	ENSRNOG00000000576	20	29544629	29558321	1.35572	1.35572	107.644	0	0
1377811_at	Ankrd12	ankyrin repeat domain 12 [Source:RGD Symbol;Acc:1310118]	ENSRNOG00000012733	9	113605657	113682482	2.06817	2.06817	295.98	0	0
1372499_at	Ankrd24 /// LOC100909645	ankyrin repeat domain 24 [Source:RGD Symbol;Acc:1311385]	ENSRNOG00000006759	7	10917367	10936415	-1.49103	1.49103	124.491	0	0
1393385_at	Ankrd36	ankyrin repeat domain 36 [Source:RGD Symbol;Acc:735187]	ENSRNOG00000056767	14	85814824	85889165	-1.77107	1.77107	125.117	0	0
1395471_at	Ankrd45	ankyrin repeat domain 45 [Source:RGD Symbol;Acc:1311153]	ENSRNOG00000002890	13	78979321	78991997	-1.47299	1.47299	146.345	0	0
1370662_a_at	Ap2b1 /// LOC103694866	adaptor-related protein complex 2, beta 1 subunit [Source:RGD Symbol;Acc:71048]	ENSRNOG00000061543	10	70520206	70621977	-1.30408	1.30408	17.8693	3.31579e-05	0.000144226
1377239_at	Apbb1ip	amyloid beta precursor protein binding family B member 1 interacting protein [Source:RGD Symbol;Acc:1304795]	ENSRNOG00000017803	17	90099025	90149894	-1.41849	1.41849	41.6855	0	0
1368258_at	Apln	apelin [Source:RGD Symbol;Acc:620672]	ENSRNOG00000003984	X	134856726	134866210	-1.36788	1.36788	75.3179	0	0
1383096_at	Aplp2	amyloid beta precursor like protein 2 [Source:RGD Symbol;Acc:2128]	ENSRNOG00000047179	8	32298532	32328839	-1.46244	1.46244	23.039	2.37651e-06	1.34459e-05
1368270_at	Apobec1	apolipoprotein B mRNA editing enzyme catalytic subunit 1 [Source:RGD Symbol;Acc:2133]	ENSRNOG00000015411	4	155386711	155401480	-1.59008	1.59008	189.57	0	0
1368587_at	Apoc1	apolipoprotein C1 [Source:RGD Symbol;Acc:2134]	ENSRNOG00000018426	1	80606638	80609921	-3.34629	3.34629	710.746	0	0
1380533_at	App	amyloid beta precursor protein [Source:RGD Symbol;Acc:2139]	ENSRNOG00000006997	11	24425005	24641858	-1.33562	1.33562	15.4356	0.000107056	0.000408056
1384877_at	Aqp11	aquaporin 11 [Source:RGD Symbol;Acc:628763]	ENSRNOG00000013358	1	162703442	162713610	1.66227	1.66227	197.118	0	0
1368621_at	Aqp9	aquaporin 9 [Source:RGD Symbol;Acc:68433]	ENSRNOG00000061883	8	77559624	77599781	1.71688	1.71688	218.624	0	0
1391637_at	Arhgap15	Rho GTPase activating protein 15 [Source:RGD Symbol;Acc:1359304]	ENSRNOG00000031168	3	28627084	29236219	1.42282	1.42282	41.3484	0	0
1396575_at	Arhgap20	Rho GTPase activating protein 20 [Source:RGD Symbol;Acc:1303160]	ENSRNOG00000025624	8	56179637	56264263	1.38889	1.38889	59.4802	0	0
1381147_at	Arhgap32	Rho GTPase activating protein 32 [Source:RGD Symbol;Acc:1305267]	ENSRNOG00000008709	8	33239139	33392305	1.6439	1.6439	60.1547	0	0
1391581_at	Arhgap5	Rho GTPase activating protein 5 [Source:RGD Symbol;Acc:1308507]	ENSRNOG00000004696	6	73345392	73405880	1.31515	1.31515	34.9858	0	0
1383227_at	Arl16	ADP-ribosylation factor like GTPase 16 [Source:RGD Symbol;Acc:1590059]	ENSRNOG00000049235	10	109636896	109639054	2.14513	2.14513	730.662	0	0
1384082_at	Arl16	ADP-ribosylation factor like GTPase 16 [Source:RGD Symbol;Acc:1590059]	ENSRNOG00000049235	10	109636896	109639054	1.86048	1.86048	213.064	0	0
1369319_at	Arl6ip5	ADP-ribosylation factor like GTPase 6 interacting protein 5 [Source:RGD Symbol;Acc:708572]	ENSRNOG00000006818	4	129574264	129598915	-1.3759	1.3759	33.73	0	0
1389230_at	Arrdc3	arrestin domain containing 3 [Source:RGD Symbol;Acc:1359478]	ENSRNOG00000045649	2	8732932	8743069	1.45337	1.45337	77.3517	0	0
1372065_at	Art3	ADP-ribosyltransferase 3 [Source:RGD Symbol;Acc:628833]	ENSRNOG00000002256	14	17143040	17225389	1.97461	1.97461	196.271	0	0
1380545_at	Asap1	ArfGAP with SH3 domain, ankyrin repeat and PH domain 1 [Source:RGD Symbol;Acc:1307379]	ENSRNOG00000058733	7	104669672	104801045	1.46596	1.46596	37.0597	0	0
1396713_at	Atat1	alpha tubulin acetyltransferase 1 [Source:RGD Symbol;Acc:1303066]	ENSRNOG00000000809	20	3351303	3364565	1.56044	1.56044	119.847	0	0
1372601_at	Atf5	activating transcription factor 5 [Source:RGD Symbol;Acc:628902]	ENSRNOG00000020060	1	100808241	100810522	1.47544	1.47544	134.834	0	0
1382735_at	Atg12	autophagy related 12 [Source:RGD Symbol;Acc:1306306]	ENSRNOG00000000157	18	40721800	40732126	-2.41156	2.41156	267.498	0	0
1374128_at	Atg7	autophagy related 7 [Source:RGD Symbol;Acc:1304817]	ENSRNOG00000007486	4	146598413	146777124	1.55791	1.55791	236.444	0	0
1392744_at	Atg7	autophagy related 7 [Source:RGD Symbol;Acc:1304817]	ENSRNOG00000007486	4	146598413	146777124	1.35219	1.35219	89.3525	0	0
1376834_at	Atm	ATM serine/threonine kinase [Source:RGD Symbol;Acc:1593265]	ENSRNOG00000029773	8	58015940	58120045	1.59547	1.59547	178.179	0	0
1391104_at	Atp13a5	ATPase 13A5 [Source:RGD Symbol;Acc:1306792]	ENSRNOG00000024127	11	74984613	75124249	-1.35574	1.35574	60.2661	0	0
1371108_a_at	Atp1a1	ATPase Na+/K+ transporting subunit alpha 1 [Source:RGD Symbol;Acc:2167]	ENSRNOG00000030019	2	204003742	204032023	-1.38318	1.38318	18.1079	2.96497e-05	0.000130517
1374396_at	Atp6v1c1	ATPase H+ transporting V1 subunit C1 [Source:RGD Symbol;Acc:1311082]	ENSRNOG00000004846	7	77678968	77716408	-1.52078	1.52078	173.628	0	0
1388631_at	Azi2	5-azacytidine induced 2 [Source:RGD Symbol;Acc:1310530]	ENSRNOG00000010096	8	126411829	126434579	-1.32687	1.32687	66.3467	0	0
1390960_at	Azi2	5-azacytidine induced 2 [Source:RGD Symbol;Acc:1310530]	ENSRNOG00000010096	8	126411829	126434579	1.29967	1.29967	82.0667	0	0
1389220_at	Bbip1	BBSome interacting protein 1 [Source:RGD Symbol;Acc:6498801]	ENSRNOG00000047019	1	274649490	274650363	-1.3303	1.3303	84.5459	0	0
1393708_at	Bhlhe22	basic helix-loop-helix family, member e22 [Source:RGD Symbol;Acc:1305451]	ENSRNOG00000021745	2	102685513	102688624	-1.55436	1.55436	133.306	0	0
1368291_at	Birc2	baculoviral IAP repeat-containing 2 [Source:RGD Symbol;Acc:620690]	ENSRNOG00000010602	8	6013207	6034142	-1.39909	1.39909	83.3264	0	0
1390743_at	Blcap	bladder cancer associated protein [Source:RGD Symbol;Acc:621666]	ENSRNOG00000024437	3	154040166	154042099	-1.47915	1.47915	115.009	0	0
1393641_at	Blnk	B-cell linker [Source:RGD Symbol;Acc:1561933]	ENSRNOG00000013967	1	260186967	260254600	-1.35917	1.35917	61.4076	0	0
1392539_at	Blvrb	biliverdin reductase B [Source:RGD Symbol;Acc:1306080]	ENSRNOG00000024410	1	84256159	84274075	1.38506	1.38506	39.8111	0	0
1369773_at	Bmp3	bone morphogenetic protein 3 [Source:RGD Symbol;Acc:2212]	ENSRNOG00000002381	14	12359363	12387102	2.14383	2.14383	222.426	0	0
1387232_at	Bmp4	bone morphogenetic protein 4 [Source:RGD Symbol;Acc:2213]	ENSRNOG00000009694	15	20776054	20822740	1.36046	1.36046	72.5786	0	0
1376843_at	Bmpr2	bone morphogenetic protein receptor type 2 [Source:RGD Symbol;Acc:71082]	ENSRNOG00000022196	9	66568074	66676494	1.32978	1.32978	45.5251	0	0
1373834_at	Borcs8	BLOC-1 related complex subunit 8 [Source:RGD Symbol;Acc:1582941]	ENSRNOG00000020427	16	21023996	21029134	1.30818	1.30818	173.431	0	0
1388617_at	Bphl	biphenyl hydrolase like [Source:RGD Symbol;Acc:1307572]	ENSRNOG00000017577	17	31498883	31535172	1.69496	1.69496	176.156	0	0
1377732_at	Btbd16	BTB domain containing 16 [Source:RGD Symbol;Acc:1311454]	ENSRNOG00000036675	1	201337416	201391252	-1.56888	1.56888	105.337	0	0
1376652_at	C1qa	complement C1q A chain [Source:RGD Symbol;Acc:1306716]	ENSRNOG00000012807	5	155261250	155264143	-1.81251	1.81251	48.8742	0	0
1370215_at	C1qb	complement C1q B chain [Source:RGD Symbol;Acc:2229]	ENSRNOG00000012749	5	155246447	155252003	-1.67639	1.67639	35.4625	0	0
1373025_at	C1qc	complement C1q C chain [Source:RGD Symbol;Acc:1306828]	ENSRNOG00000012804	5	155255005	155258392	-1.58941	1.58941	47.6687	0	0
1382185_at	C1qtnf2	C1q and tumor necrosis factor related protein 2 [Source:RGD Symbol;Acc:1561041]	ENSRNOG00000003870	10	29067102	29084035	-1.38616	1.38616	42.0312	0	0
1380566_at	C2cd2l	C2CD2-like [Source:RGD Symbol;Acc:1310281]	ENSRNOG00000009719	8	48641801	48652071	1.98609	1.98609	273.694	0	0
1368000_at	C3	complement C3 [Source:RGD Symbol;Acc:2232]	ENSRNOG00000046834	9	9721105	9747167	-1.59943	1.59943	61.0594	0	0
1381618_at	Cabyr	calcium binding tyrosine phosphorylation regulated [Source:RGD Symbol;Acc:1585413]	ENSRNOG00000047436	18	4084228	4095936	1.42197	1.42197	56.6442	0	0
1369086_a_at	Cacna1d	calcium voltage-gated channel subunit alpha1 D [Source:RGD Symbol;Acc:70973]	ENSRNOG00000013147	16	6112150	6405117	-1.31312	1.31312	34.1203	0	0
1377929_at	Cacna1e	calcium voltage-gated channel subunit alpha1 E [Source:RGD Symbol;Acc:2246]	ENSRNOG00000002863	13	71906702	72367980	-1.5258	1.5258	119.653	0	0
1370586_a_at	Cacna1e	calcium voltage-gated channel subunit alpha1 E [Source:RGD Symbol;Acc:2246]	ENSRNOG00000002863	13	71906702	72367980	1.34516	1.34516	49.0465	0	0
1386056_at	Cacna1e	calcium voltage-gated channel subunit alpha1 E [Source:RGD Symbol;Acc:2246]	ENSRNOG00000002863	13	71906702	72367980	-1.32702	1.32702	41.5989	0	0
1371039_at	Cacnb4	calcium voltage-gated channel auxiliary subunit beta 4 [Source:RGD Symbol;Acc:68385]	ENSRNOG00000007666	3	37955069	38090526	-1.39375	1.39375	24.1616	1.13167e-06	6.7267e-06
1384132_at	Cadm1	cell adhesion molecule 1 [Source:RGD Symbol;Acc:1310999]	ENSRNOG00000018778	8	52127399	52189722	-1.58725	1.58725	146.167	0	0
1375026_at	Calml4	calmodulin-like 4 [Source:RGD Symbol;Acc:1583918]	ENSRNOG00000038202	8	67753279	67765358	-1.39569	1.39569	19.7339	1.33537e-05	6.38714e-05
1375025_at	Camkk2	calcium/calmodulin-dependent protein kinase kinase 2 [Source:RGD Symbol;Acc:620092]	ENSRNOG00000001309	12	39253409	39302601	1.60002	1.60002	212.733	0	0
1374042_at	Camkmt	calmodulin-lysine N-methyltransferase [Source:RGD Symbol;Acc:1310453]	ENSRNOG00000030629	6	8669722	8729771	1.61864	1.61864	132.998	0	0
1368808_at	Cap1	adenylate cyclase associated protein 1 [Source:RGD Symbol;Acc:620309]	ENSRNOG00000013492	5	140559206	140585408	-1.43582	1.43582	42.6128	0	0
1367462_at	Capns1	calpain, small subunit 1 [Source:RGD Symbol;Acc:2270]	ENSRNOG00000045747	1	91058529	91063928	-1.55367	1.55367	270.609	0	0
1395173_at	Caprin1	cell cycle associated protein 1 [Source:RGD Symbol;Acc:1305707]	ENSRNOG00000009152	3	93702487	93789617	-1.35265	1.35265	21.2751	6.11102e-06	3.16418e-05
1387690_at	Casp3	caspase 3 [Source:RGD Symbol;Acc:2275]	ENSRNOG00000010475	16	48845012	48863204	-1.37634	1.37634	36.6357	0	0
1374280_at	Cbln2	cerebellin 2 precursor [Source:RGD Symbol;Acc:1309715]	ENSRNOG00000013654	18	83777665	83782930	1.3281	1.3281	20.2773	9.22311e-06	4.51571e-05
1368037_at	Cbr1 /// LOC100360507 /// LOC102556347	carbonyl reductase 1 [Source:RGD Symbol;Acc:2286]	ENSRNOG00000047848	11	33812989	33815418	-1.72074	1.72074	308.756	0	0
1385102_at	Ccdc127	coiled-coil domain containing 127 [Source:RGD Symbol;Acc:735106]	ENSRNOG00000012775	1	31539215	31545559	-1.31024	1.31024	23.8807	1.24484e-06	7.24084e-06
1383168_at	Ccdc137	coiled-coil domain containing 137 [Source:RGD Symbol;Acc:1591129]	ENSRNOG00000048712	10	109630099	109636480	1.49773	1.49773	107.617	0	0
1377864_at	Ccdc174	coiled-coil domain containing 174 [Source:RGD Symbol;Acc:1305225]	ENSRNOG00000010090	4	123760743	123787528	1.506	1.506	96.0423	0	0
1384500_at	Ccdc30	coiled-coil domain containing 30 [Source:RGD Symbol;Acc:1305604]	ENSRNOG00000008560	5	138364167	138462864	-1.4684	1.4684	87.8864	0	0
1393842_at	Ccdc77	coiled-coil domain containing 77 [Source:RGD Symbol;Acc:1310710]	ENSRNOG00000037206	4	152860675	152883210	2.26135	2.26135	719.18	0	0
1390284_at	Ccdc77	coiled-coil domain containing 77 [Source:RGD Symbol;Acc:1310710]	ENSRNOG00000037206	4	152860675	152883210	1.99468	1.99468	546.481	0	0
1383851_at	Ccdc96	coiled-coil domain containing 96 [Source:RGD Symbol;Acc:1305153]	ENSRNOG00000006575	14	79443543	79445471	1.53116	1.53116	93.0677	0	0
1384378_at	Cchcr1	coiled-coil alpha-helical rod protein 1 [Source:RGD Symbol;Acc:1302992]	ENSRNOG00000050233	20	3730955	3740009	1.4235	1.4235	54.6443	0	0
1398340_at	Ccndbp1	cyclin D1 binding protein 1 [Source:RGD Symbol;Acc:1304669]	ENSRNOG00000011379	3	112950890	112961614	1.57936	1.57936	160.142	0	0
1377006_at	Cct6a	chaperonin containing TCP1 subunit 6A [Source:RGD Symbol;Acc:1304763]	ENSRNOG00000000923	12	30491416	30501860	-3.47664	3.47664	410.666	0	0
1398960_at	Cct6a	chaperonin containing TCP1 subunit 6A [Source:RGD Symbol;Acc:1304763]	ENSRNOG00000000923	12	30491416	30501860	-1.50536	1.50536	155.562	0	0
1382603_at	Cd274	CD274 molecule [Source:RGD Symbol;Acc:1566211]	ENSRNOG00000016112	1	247519939	247537943	-1.34925	1.34925	101.176	0	0
1390659_at	Cd44	CD44 molecule (Indian blood group) [Source:RGD Symbol;Acc:2307]	ENSRNOG00000006094	3	92696313	92783658	1.59586	1.59586	93.0311	0	0
1370891_at	Cd48	Cd48 molecule [Source:RGD Symbol;Acc:620620]	ENSRNOG00000004737	13	90116843	90140371	-2.11828	2.11828	198.654	0	0
1367679_at	Cd74	CD74 molecule [Source:RGD Symbol;Acc:2313]	ENSRNOG00000018735	18	56071478	56080849	-1.75655	1.75655	53.8923	0	0
1395640_at	Cdc23	cell division cycle 23 [Source:RGD Symbol;Acc:1304819]	ENSRNOG00000024241	18	27430905	27452420	-1.34456	1.34456	19.0657	1.78238e-05	8.23262e-05
1393553_at	Cdkl4	cyclin-dependent kinase-like 4 [Source:RGD Symbol;Acc:1583704]	ENSRNOG00000040266	6	3234090	3254779	1.34908	1.34908	16.2032	7.3898e-05	0.00029428
1375495_at	Cdkl4	cyclin-dependent kinase-like 4 [Source:RGD Symbol;Acc:1583704]	ENSRNOG00000040266	6	3234090	3254779	1.33736	1.33736	17.4493	4.18152e-05	0.000177374
1375540_at	Cdkn2aipnl	CDKN2A interacting protein N-terminal like [Source:RGD Symbol;Acc:1308696]	ENSRNOG00000005024	10	37422647	37432081	1.43771	1.43771	71.8584	0	0
1368813_at	Cebpd	CCAAT/enhancer binding protein delta [Source:RGD Symbol;Acc:2328]	ENSRNOG00000050869	11	89008008	89009146	-1.33441	1.33441	21.2958	6.11102e-06	3.16418e-05
1387879_a_at	Celf2	CUGBP, Elav-like family member 2 [Source:RGD Symbol;Acc:68347]	ENSRNOG00000023661	17	75352389	75654951	-1.34431	1.34431	62.1704	0	0
1378962_at	Cep95	centrosomal protein 95 [Source:RGD Symbol;Acc:1309655]	ENSRNOG00000014354	10	94988362	95016344	-1.42289	1.42289	62.2573	0	0
1388647_at	Chchd7	coiled-coil-helix-coiled-coil-helix domain containing 7 [Source:RGD Symbol;Acc:1592689]	ENSRNOG00000031769	5	16845631	16847776	-1.72772	1.72772	227.795	0	0
1392171_at	Chi3l1	chitinase 3 like 1 [Source:RGD Symbol;Acc:620874]	ENSRNOG00000053272	13	51022681	51030802	-4.32711	4.32711	1942.8	0	0
1385158_at	Chmp1b						1.9624	1.9624	212.841	0	0
1390128_at	Chmp1b						-1.46524	1.46524	104.313	0	0
1394334_at	Chst8	carbohydrate sulfotransferase 8 [Source:RGD Symbol;Acc:1308979]	ENSRNOG00000022919	1	90542096	90685257	1.32806	1.32806	56.7002	0	0
1381897_at	Chst8	carbohydrate sulfotransferase 8 [Source:RGD Symbol;Acc:1308979]	ENSRNOG00000022919	1	90542096	90685257	1.32037	1.32037	74.7982	0	0
1374090_at	Chtop /// LOC361990	chromatin target of PRMT1 [Source:RGD Symbol;Acc:1359407]	ENSRNOG00000012760	2	189887857	189899325	-1.67289	1.67289	436.229	0	0
1389166_at	Cib2	calcium and integrin binding family member 2 [Source:RGD Symbol;Acc:1308718]	ENSRNOG00000059834	8	59123079	59139946	-1.68574	1.68574	177.298	0	0
1369083_at	Cirbp	cold inducible RNA binding protein [Source:RGD Symbol;Acc:620756]	ENSRNOG00000015999	7	12401207	12405022	-1.33166	1.33166	27.7041	3.96084e-07	2.69054e-06
1382193_at	Cisd2	CDGSH iron sulfur domain 2 [Source:RGD Symbol;Acc:1566242]	ENSRNOG00000048258	2	240586754	240611560	1.71754	1.71754	189.515	0	0
1367602_at	Cited2	Cbp/p300-interacting transactivator, with Glu/Asp-rich carboxy-terminal domain, 2 [Source:RGD Symbol;Acc:620112]	ENSRNOG00000056940	1	12823363	12825786	-1.39955	1.39955	68.6	0	0
1371480_at	Cks1b	CDC28 protein kinase regulatory subunit 1B [Source:RGD Symbol;Acc:1561797]	ENSRNOG00000042561	2	188740573	188745144	-1.38912	1.38912	48.4599	0	0
1390238_at	Clca1	chloride channel accessory 1 [Source:RGD Symbol;Acc:1306258]	ENSRNOG00000060831	2	250897969	250923744	-1.34243	1.34243	72.4334	0	0
1381993_at	Clic2	chloride intracellular channel 2 [Source:RGD Symbol;Acc:1306580]	ENSRNOG00000000728	20	295250	310380	-1.87521	1.87521	162.469	0	0
1392948_at	Clic6	chloride intracellular channel 6 [Source:RGD Symbol;Acc:727938]	ENSRNOG00000026870	11	32655616	32699382	-1.98847	1.98847	11.058	0.00101273	0.00284095
1387720_at	Clstn2	calsyntenin 2 [Source:RGD Symbol;Acc:621151]	ENSRNOG00000043085	8	105323837	105462168	-1.32611	1.32611	31.7257	5.65835e-08	4.16917e-07
1372372_at	Cmbl	carboxymethylenebutenolidase homolog [Source:RGD Symbol;Acc:1306952]	ENSRNOG00000011260	2	84645084	84666835	1.34519	1.34519	63.143	0	0
1391776_at	Cmc1	C-x(9)-C motif containing 1 [Source:RGD Symbol;Acc:1305283]	ENSRNOG00000010149	8	126437345	126495347	2.84001	2.84001	764.032	0	0
1368366_at	Cml1 /// LOC103690120						-1.51216	1.51216	85.1985	0	0
1370991_at	Cml3						-2.29797	2.29797	94.2968	0	0
1388176_at	Cml5						-1.50251	1.50251	55.9444	0	0
1389368_at	Cnksr3	Cnksr family member 3 [Source:RGD Symbol;Acc:1307544]	ENSRNOG00000018052	1	43789791	43884267	1.37949	1.37949	53.4837	0	0
1387385_at	Cntn1	contactin 1 [Source:RGD Symbol;Acc:621300]	ENSRNOG00000004438	7	133400485	133586677	-1.32442	1.32442	21.8224	4.35693e-06	2.3216e-05
1369351_at	Cntn3	contactin 3 [Source:RGD Symbol;Acc:3253]	ENSRNOG00000006144	4	134784668	135069970	-1.34495	1.34495	23.9729	1.18825e-06	6.98134e-06
1384834_at	Cobl	cordon-bleu WH2 repeat protein [Source:RGD Symbol;Acc:1312002]	ENSRNOG00000004281	14	92342957	92577936	1.41889	1.41889	49.9828	0	0
1371349_at	Col6a1	collagen type VI alpha 1 chain [Source:RGD Symbol;Acc:1565398]	ENSRNOG00000001249	20	12658065	12675561	-2.21701	2.21701	604.172	0	0
1374172_at	Col8a2	collagen type VIII alpha 2 chain [Source:RGD Symbol;Acc:1305182]	ENSRNOG00000010841	5	144308611	144335172	-1.3273	1.3273	5.76781	0.0174047	0.0302585
1368475_at	Colq	collagen like tail subunit of asymmetric acetylcholinesterase [Source:RGD Symbol;Acc:2377]	ENSRNOG00000019615	16	7627603	7681576	1.43827	1.43827	59.5938	0	0
1368826_at	Comt	catechol-O-methyltransferase [Source:RGD Symbol;Acc:2379]	ENSRNOG00000001889	11	86715981	86735622	2.77475	2.77475	96.6825	0	0
1395565_at	Cops4	COP9 signalosome subunit 4 [Source:RGD Symbol;Acc:1302952]	ENSRNOG00000023650	14	10718844	10749120	-1.34097	1.34097	47.138	0	0
1390491_at	Coq9	coenzyme Q9 [Source:RGD Symbol;Acc:1586040]	ENSRNOG00000016190	19	10583857	10596851	-1.56066	1.56066	92.4808	0	0
1396250_at	Coro1c	coronin 1C [Source:RGD Symbol;Acc:1564490]	ENSRNOG00000000697	12	48481750	48554052	1.31191	1.31191	51.4499	0	0
1396225_at	Cpeb2	cytoplasmic polyadenylation element binding protein 2 [Source:RGD Symbol;Acc:1307485]	ENSRNOG00000005043	14	72331705	72380330	1.30607	1.30607	7.56351	0.00653149	0.0136063
1368584_a_at	Cplx2	complexin 2 [Source:RGD Symbol;Acc:70945]	ENSRNOG00000000105	17	10756285	10818835	-1.75493	1.75493	118.955	0	0
1391830_at	Cpne8	copine 8 [Source:RGD Symbol;Acc:1307939]	ENSRNOG00000026128	7	131623181	131798236	1.80417	1.80417	89.251	0	0
1373924_at	Cpped1	calcineurin-like phosphoesterase domain containing 1 [Source:RGD Symbol;Acc:1306568]	ENSRNOG00000015118	10	3655038	3774884	-1.44612	1.44612	56.1113	0	0
1391074_at	Crabp1	cellular retinoic acid binding protein 1 [Source:RGD Symbol;Acc:2400]	ENSRNOG00000023633	8	59344083	59352132	1.64671	1.64671	144.955	0	0
1375655_at	Creb1	cAMP responsive element binding protein 1 [Source:RGD Symbol;Acc:620218]	ENSRNOG00000013412	9	71230108	71293435	-1.41554	1.41554	83.2756	0	0
1381968_at	Creg1	cellular repressor of E1A-stimulated genes 1 [Source:RGD Symbol;Acc:1306804]	ENSRNOG00000003291	13	83972212	83984675	-2.06323	2.06323	310.141	0	0
1375428_at	Creg1	cellular repressor of E1A-stimulated genes 1 [Source:RGD Symbol;Acc:1306804]	ENSRNOG00000003291	13	83972212	83984675	-1.50444	1.50444	116.893	0	0
1396060_at	Creg2	cellular repressor of E1A-stimulated genes 2 [Source:RGD Symbol;Acc:1564056]	ENSRNOG00000013991	9	46360061	46401911	7.71015	7.71015	1680.29	0	0
1369912_at	Crk	CRK proto-oncogene, adaptor protein [Source:RGD Symbol;Acc:2405]	ENSRNOG00000025792	10	63829807	63852780	-1.4859	1.4859	50.7885	0	0
1395512_at	Crlf1	cytokine receptor-like factor 1 [Source:RGD Symbol;Acc:1311371]	ENSRNOG00000020030	16	20675042	20686317	-1.57047	1.57047	59.8697	0	0
1376799_a_at	Crlf1	cytokine receptor-like factor 1 [Source:RGD Symbol;Acc:1311371]	ENSRNOG00000020030	16	20675042	20686317	-1.47179	1.47179	91.9834	0	0
1370026_at	Cryab	crystallin, alpha B [Source:RGD Symbol;Acc:2414]	ENSRNOG00000010524	8	55178289	55182545	-1.3193	1.3193	23.1989	2.03701e-06	1.16043e-05
1388133_at	Csdc2	cold shock domain containing C2 [Source:RGD Symbol;Acc:628780]	ENSRNOG00000005332	7	123168811	123183335	1.44533	1.44533	116.222	0	0
1388784_at	Csf1r	colony stimulating factor 1 receptor [Source:RGD Symbol;Acc:2425]	ENSRNOG00000018414	18	56414488	56458300	-1.47199	1.47199	37.8934	0	0
1378282_at	Csnk2a2	casein kinase 2 alpha 2 [Source:RGD Symbol;Acc:1306882]	ENSRNOG00000011933	19	9972537	10012043	1.41087	1.41087	89.2281	0	0
1367838_at	Cth /// LOC103691744						1.60219	1.60219	85.3014	0	0
1390692_at	Ctps1	CTP synthase 1 [Source:RGD Symbol;Acc:1311060]	ENSRNOG00000009963	5	139475934	139505065	-1.30447	1.30447	87.6904	0	0
1370107_at	Ctrl	chymotrypsin-like [Source:RGD Symbol;Acc:621501]	ENSRNOG00000019353	19	37905864	37907714	1.30992	1.30992	53.1444	0	0
1374888_at	Cwc25	CWC25 spliceosome-associated protein homolog [Source:RGD Symbol;Acc:1305258]	ENSRNOG00000004091	10	85684898	85709568	1.78236	1.78236	134.138	0	0
1388583_at	Cxcl12	C-X-C motif chemokine ligand 12 [Source:RGD Symbol;Acc:3651]	ENSRNOG00000013589	4	149261044	149273891	1.42548	1.42548	64.0964	0	0
1387655_at	Cxcl12	C-X-C motif chemokine ligand 12 [Source:RGD Symbol;Acc:3651]	ENSRNOG00000013589	4	149261044	149273891	-1.31335	1.31335	16.3032	7.03899e-05	0.000281663
1369875_at	Cxcr1	C-X-C motif chemokine receptor 1 [Source:RGD Symbol;Acc:2905]	ENSRNOG00000048239	9	81466332	81469274	1.36974	1.36974	46.43	0	0
1368801_at	Cxxc4	CXXC finger protein 4 [Source:RGD Symbol;Acc:69228]	ENSRNOG00000045764	2	239415046	239439568	1.31592	1.31592	24.0669	1.18825e-06	6.98134e-06
1372846_at	Cyb561a3	cytochrome b561 family, member A3 [Source:RGD Symbol;Acc:1304670]	ENSRNOG00000020702	1	226634009	226642243	1.78502	1.78502	209.701	0	0
1368990_at	Cyp1b1	cytochrome P450, family 1, subfamily b, polypeptide 1 [Source:RGD Symbol;Acc:2460]	ENSRNOG00000040287	6	2307808	2316722	1.45172	1.45172	70.8518	0	0
1387913_at	Cyp2d4	cytochrome P450, family 2, subfamily d, polypeptide 4 [Source:RGD Symbol;Acc:620640]	ENSRNOG00000032261	7	123599266	123608436	1.30502	1.30502	70.7076	0	0
1396327_at	Cyp2j10 /// Cyp2j3						-3.40267	3.40267	594.116	0	0
1381074_at	Cyp2j3						1.45402	1.45402	244.996	0	0
1396024_at	Cyp3a23/3a1 /// Sptlc1	cytochrome P450, family 3, subfamily a, polypeptide 23/polypeptide 1 [Source:RGD Symbol;Acc:628626]	ENSRNOG00000032560	12	11655402	11733136	-1.35358	1.35358	21.2493	6.22418e-06	3.21643e-05
1388127_at	Cyp4v3	cytochrome P450, family 4, subfamily v, polypeptide 3 [Source:RGD Symbol;Acc:708530]	ENSRNOG00000042426	16	50111306	50136727	2.32085	2.32085	487.939	0	0
1388188_at	Cyp7b1	cytochrome P450, family 7, subfamily b, polypeptide 1 [Source:RGD Symbol;Acc:2483]	ENSRNOG00000009730	2	102701903	102871257	-1.30329	1.30329	50.3852	0	0
1368202_a_at	Dab2	DAB2, clathrin adaptor protein [Source:RGD Symbol;Acc:621007]	ENSRNOG00000028930	2	55747318	55768270	-1.32264	1.32264	20.7108	7.92169e-06	3.97746e-05
1385546_at	Dcaf6	DDB1 and CUL4 associated factor 6 [Source:RGD Symbol;Acc:1561961]	ENSRNOG00000003078	13	83579036	83680207	-2.10637	2.10637	382.447	0	0
1396442_at	Dclk2	doublecortin-like kinase 2 [Source:RGD Symbol;Acc:1308384]	ENSRNOG00000016550	2	186116624	186245771	1.96155	1.96155	214.108	0	0
1373525_at	Dcun1d3 /// LOC102557567	defective in cullin neddylation 1 domain containing 3 [Source:RGD Symbol;Acc:1308893]	ENSRNOG00000014037	1	189627972	189666440	1.37914	1.37914	64.3456	0	0
1394597_at	Ddhd1	DDHD domain containing 1 [Source:RGD Symbol;Acc:1308576]	ENSRNOG00000009481	15	19965187	20032191	1.30992	1.30992	93.4606	0	0
1389423_at	Ddr2						-1.51077	1.51077	137.898	0	0
1397405_at	Ddx17	DEAD-box helicase 17 [Source:RGD Symbol;Acc:1304945]	ENSRNOG00000051170	7	120761826	120780641	-1.38837	1.38837	22.6607	2.71601e-06	1.49792e-05
1383559_at	Ddx19a /// Ddx19b	DEAD-box helicase 19A [Source:RGD Symbol;Acc:1303136]	ENSRNOG00000018033	19	43217161	43275287	-1.33851	1.33851	52.6873	0	0
1386022_at	Degs1	delta(4)-desaturase, sphingolipid 1 [Source:RGD Symbol;Acc:70917]	ENSRNOG00000003223	13	100666075	100672731	-1.82051	1.82051	222.198	0	0
1391406_at	Degs1	delta(4)-desaturase, sphingolipid 1 [Source:RGD Symbol;Acc:70917]	ENSRNOG00000003223	13	100666075	100672731	-1.64648	1.64648	228.014	0	0
1379398_at	Dennd1b	DENN domain containing 1B [Source:RGD Symbol;Acc:1308441]	ENSRNOG00000011063	13	56015901	56236677	1.98602	1.98602	305.001	0	0
1374758_at	Deptor	DEP domain containing MTOR-interacting protein [Source:RGD Symbol;Acc:1561030]	ENSRNOG00000004328	7	94795214	94995809	-1.3026	1.3026	31.9624	0	0
1375269_at	Dera	deoxyribose-phosphate aldolase [Source:RGD Symbol;Acc:1589836]	ENSRNOG00000007570	4	171748273	171826409	-1.33293	1.33293	32.0726	0	0
1382877_at	Dhx35	DEAH-box helicase 35 [Source:RGD Symbol;Acc:1311165]	ENSRNOG00000015928	3	155297566	155356462	-1.51385	1.51385	77.2233	0	0
1385871_at	Dhx36	DEAH-box helicase 36 [Source:RGD Symbol;Acc:1308767]	ENSRNOG00000014599	2	152785844	152824547	2.158	2.158	258.431	0	0
1376952_at	Diras2	DIRAS family GTPase 2 [Source:RGD Symbol;Acc:1305580]	ENSRNOG00000032328	17	12762752	12763952	-1.79773	1.79773	121.179	0	0
1383363_at	Diras2	DIRAS family GTPase 2 [Source:RGD Symbol;Acc:1305580]	ENSRNOG00000032328	17	12762752	12763952	-1.78978	1.78978	214.471	0	0
1388280_a_at	Dlg3	discs large MAGUK scaffold protein 3 [Source:RGD Symbol;Acc:68423]	ENSRNOG00000002767	X	70596576	70648532	-1.37625	1.37625	34.6832	0	0
1370507_at	Dlgap4	DLG associated protein 4 [Source:RGD Symbol;Acc:708350]	ENSRNOG00000020225	3	152752091	152846118	-1.45802	1.45802	198.739	0	0
1376305_at	Dnajb13	DnaJ heat shock protein family (Hsp40) member B13 [Source:RGD Symbol;Acc:1359131]	ENSRNOG00000017975	1	165515726	165530095	-1.55332	1.55332	140.075	0	0
1392598_at	Dnajb6	DnaJ heat shock protein family (Hsp40) member B6 [Source:RGD Symbol;Acc:1308207]	ENSRNOG00000010353	4	2711385	2774890	-1.78036	1.78036	190.687	0	0
1383376_at	Dnajc30	DnaJ heat shock protein family (Hsp40) member C30 [Source:RGD Symbol;Acc:1595783]	ENSRNOG00000031721	12	24668398	24669464	-1.3244	1.3244	45.2327	0	0
1397484_at	Dnal1	dynein, axonemal, light chain 1 [Source:RGD Symbol;Acc:1591349]	ENSRNOG00000042333	6	107596782	107625214	-1.40578	1.40578	31.2456	5.65835e-08	4.16917e-07
1388299_at	Dnal1	dynein, axonemal, light chain 1 [Source:RGD Symbol;Acc:1591349]	ENSRNOG00000042333	6	107596782	107625214	-1.3842	1.3842	34.51	0	0
1370666_at	Dnm3	dynamin 3 [Source:RGD Symbol;Acc:727949]	ENSRNOG00000026490	13	79910382	80379929	-1.64584	1.64584	38.7099	0	0
1385364_at	Dnm3	dynamin 3 [Source:RGD Symbol;Acc:727949]	ENSRNOG00000026490	13	79910382	80379929	1.48143	1.48143	35.1164	0	0
1384525_at	Dock11	dedicator of cytokinesis 11 [Source:RGD Symbol;Acc:1564707]	ENSRNOG00000013321	X	122507374	122690465	-1.34785	1.34785	43.5416	0	0
1385378_at	Dock9	dedicator of cytokinesis 9 [Source:RGD Symbol;Acc:629617]	ENSRNOG00000011969	15	107945664	108210826	-1.55396	1.55396	118.569	0	0
1383846_at	Dok5	docking protein 5 [Source:RGD Symbol;Acc:1562846]	ENSRNOG00000013196	3	168345152	168482441	1.35371	1.35371	45.9252	0	0
1371622_at	Dph1 /// Ovca2	diphthamide biosynthesis 1 [Source:RGD Symbol;Acc:1562694]	ENSRNOG00000003116	10	62019379	62032407	-1.3095	1.3095	99.3657	0	0
1367994_at	Dpyd	dihydropyrimidine dehydrogenase [Source:RGD Symbol;Acc:621218]	ENSRNOG00000017105	2	221823687	222694627	-1.64909	1.64909	93.8272	0	0
1391602_at	Drg1	developmentally regulated GTP binding protein 1 [Source:RGD Symbol;Acc:1304993]	ENSRNOG00000018590	14	83460540	83476568	5.17329	5.17329	1104.94	0	0
1388506_at	Dsp	desmoplakin [Source:RGD Symbol;Acc:1305794]	ENSRNOG00000013928	17	27286796	27334379	-1.42068	1.42068	102.828	0	0
1396409_at	Dtnb	dystrobrevin, beta [Source:RGD Symbol;Acc:1309579]	ENSRNOG00000011914	6	27975417	28177214	-1.42599	1.42599	26.9219	5.09251e-07	3.37908e-06
1393104_at	Dtwd2	DTW domain containing 2 [Source:RGD Symbol;Acc:1306423]	ENSRNOG00000059142	18	43857970	43945273	1.31619	1.31619	23.8369	1.24484e-06	7.24084e-06
1376576_at	Dusp11 /// LOC103690006	dual specificity phosphatase 11 [Source:RGD Symbol;Acc:1307038]	ENSRNOG00000022082	4	117800628	117814658	1.59118	1.59118	114.049	0	0
1376384_at	Dusp19	dual specificity phosphatase 19 [Source:RGD Symbol;Acc:1307457]	ENSRNOG00000008868	3	67849966	67862475	1.30992	1.30992	27.3652	3.96084e-07	2.69054e-06
1395361_at	Dut	deoxyuridine triphosphatase [Source:RGD Symbol;Acc:620849]	ENSRNOG00000007221	3	117514444	117525446	-2.15026	2.15026	116.21	0	0
1390028_at	Dyrk2	dual specificity tyrosine phosphorylation regulated kinase 2 [Source:RGD Symbol;Acc:1312039]	ENSRNOG00000007821	7	61786309	61798729	1.44641	1.44641	62.3702	0	0
1382472_at	E2f2	E2F transcription factor 2 [Source:RGD Symbol;Acc:1593939]	ENSRNOG00000047741	5	154522119	154540265	-1.83738	1.83738	173.889	0	0
1387146_a_at	Ednrb	endothelin receptor type B [Source:RGD Symbol;Acc:2536]	ENSRNOG00000010997	15	88006977	88036354	1.67453	1.67453	114.959	0	0
1393922_at	Efcab7	EF-hand calcium binding domain 7 [Source:RGD Symbol;Acc:1561825]	ENSRNOG00000009782	5	118541979	118724581	-1.32417	1.32417	37.9826	0	0
1393335_at	Egfl6	EGF-like-domain, multiple 6 [Source:RGD Symbol;Acc:1563321]	ENSRNOG00000004275	X	29430831	29488739	1.43915	1.43915	67.4046	0	0
1374098_at	Egfl8	EGF-like-domain, multiple 8 [Source:RGD Symbol;Acc:1549706]	ENSRNOG00000000436	20	4378206	4380600	1.60341	1.60341	105.077	0	0
1370830_at	Egfr	epidermal growth factor receptor [Source:RGD Symbol;Acc:2543]	ENSRNOG00000004332	14	99919485	100098796	2.49957	2.49957	394.1	0	0
1381145_at	Egfr	epidermal growth factor receptor [Source:RGD Symbol;Acc:2543]	ENSRNOG00000004332	14	99919485	100098796	1.64527	1.64527	78.9269	0	0
1394785_at	Eif1ax	eukaryotic translation initiation factor 1A, X-linked [Source:RGD Symbol;Acc:1560198]	ENSRNOG00000005736	X	37579957	37595486	-1.31073	1.31073	53.2238	0	0
1370311_at	Eif2b1	eukaryotic translation initiation factor 2B subunit 1 alpha [Source:RGD Symbol;Acc:620819]	ENSRNOG00000001039	12	37444072	37465398	-1.54865	1.54865	247.273	0	0
1397697_at	Eif4a2	eukaryotic translation initiation factor 4A2 [Source:RGD Symbol;Acc:1309225]	ENSRNOG00000001815	11	81373048	81379871	-1.48988	1.48988	46.6214	0	0
1390174_at	Eml1	echinoderm microtubule associated protein like 1 [Source:RGD Symbol;Acc:1306374]	ENSRNOG00000043143	6	132383337	132450393	-1.4135	1.4135	85.0318	0	0
1372805_at	Endod1	endonuclease domain containing 1 [Source:RGD Symbol;Acc:1310444]	ENSRNOG00000024757	8	12900830	12902262	1.44789	1.44789	163.141	0	0
1370503_s_at	Epb41l3	erythrocyte membrane protein band 4.1-like 3 [Source:RGD Symbol;Acc:71089]	ENSRNOG00000016724	9	117538009	117666410	1.36327	1.36327	93.9006	0	0
1385092_at	Epha6	Eph receptor A6 [Source:RGD Symbol;Acc:1304614]	ENSRNOG00000029184	11	42259761	42843865	-1.5999	1.5999	118.127	0	0
1369663_at	Ephx2	epoxide hydrolase 2 [Source:RGD Symbol;Acc:620732]	ENSRNOG00000017286	15	42757235	42794279	-4.29113	4.29113	1058.07	0	0
1383213_at	Eps8	epidermal growth factor receptor pathway substrate 8 [Source:RGD Symbol;Acc:1310590]	ENSRNOG00000007047	4	171475567	171591882	-1.33749	1.33749	108.055	0	0
1379776_at	Erich3	glutamate-rich 3 [Source:RGD Symbol;Acc:1593279]	ENSRNOG00000009533	2	260997497	261032821	1.30383	1.30383	67.9615	0	0
1395447_at	Ermn	ermin [Source:RGD Symbol;Acc:1308367]	ENSRNOG00000021472	3	44068057	44086022	-1.42928	1.42928	43.7137	0	0
1384975_at	Ermp1	endoplasmic reticulum metallopeptidase 1 [Source:RGD Symbol;Acc:727831]	ENSRNOG00000010915	1	247787582	247821728	-1.55685	1.55685	50.0933	0	0
1381445_at	Esrrg	estrogen-related receptor gamma [Source:RGD Symbol;Acc:1303236]	ENSRNOG00000002593	13	106463368	106683436	1.56191	1.56191	165.145	0	0
1376792_at	Eva1a	eva-1 homolog A, regulator of programmed cell death [Source:RGD Symbol;Acc:1559797]	ENSRNOG00000007118	4	112773938	112823659	1.50654	1.50654	82.9968	0	0
1378518_at	Ewsr1 /// LOC100912481	EWS RNA-binding protein 1 [Source:RGD Symbol;Acc:1307258]	ENSRNOG00000046950	4	24612205	24640686	7.26524	7.26524	937.172	0	0
1377934_at	Exph5	exophilin 5 [Source:RGD Symbol;Acc:1560308]	ENSRNOG00000025115	8	57886168	57962708	1.39523	1.39523	25.0889	7.92169e-07	4.92044e-06
1392083_at	Ext1	exostosin glycosyltransferase 1 [Source:RGD Symbol;Acc:1587375]	ENSRNOG00000024886	7	92605728	92882068	1.48514	1.48514	37.4257	0	0
1387279_at	F11r	F11 receptor [Source:RGD Symbol;Acc:621842]	ENSRNOG00000004414	13	89826254	89850612	-1.31934	1.31934	33.6478	0	0
1369182_at	F3	coagulation factor III, tissue factor [Source:RGD Symbol;Acc:2587]	ENSRNOG00000011800	2	225310624	225322272	-1.84304	1.84304	172.097	0	0
1374320_at	F5	coagulation factor V [Source:RGD Symbol;Acc:1589758]	ENSRNOG00000057855	13	82479998	82535534	-1.4769	1.4769	4.7098	0.0316108	0.0485343
1377422_at	F8	coagulation factor VIII [Source:RGD Symbol;Acc:727845]	ENSRNOG00000031197	18	367862	399242	1.79208	1.79208	143.74	0	0
1377940_at	Fam101b						-1.3506	1.3506	37.6498	0	0
1373266_at	Fam107a	family with sequence similarity 107, member A [Source:RGD Symbol;Acc:1306327]	ENSRNOG00000033261	15	18399515	18415965	1.45404	1.45404	181.876	0	0
1389146_at	Fam107b	family with sequence similarity 107, member B [Source:RGD Symbol;Acc:1561482]	ENSRNOG00000014886	17	78489668	78561613	1.33402	1.33402	75.9133	0	0
1384279_at	Fam117b	family with sequence similarity 117, member B [Source:RGD Symbol;Acc:1307676]	ENSRNOG00000022066	9	66716969	66784487	-1.49378	1.49378	104.626	0	0
1393203_at	Fam136a	family with sequence similarity 136, member A [Source:RGD Symbol;Acc:1304825]	ENSRNOG00000016273	4	118160147	118166062	-1.30518	1.30518	20.7477	7.80852e-06	3.92816e-05
1396830_at	Fam185a						-1.8513	1.8513	229.918	0	0
1375667_at	Fam217b	family with sequence similarity 217, member B [Source:RGD Symbol;Acc:1311952]	ENSRNOG00000053607	3	173953869	173963629	1.32821	1.32821	64.2392	0	0
1394571_at	Fam227a	family with sequence similarity 227, member A [Source:RGD Symbol;Acc:1305939]	ENSRNOG00000021795	7	120846330	120882392	-1.58008	1.58008	147.184	0	0
1377959_at	Fam32a	family with sequence similarity 32, member A [Source:RGD Symbol;Acc:1561287]	ENSRNOG00000039528	16	19304529	19308842	-1.78103	1.78103	187.472	0	0
1388508_at	Fam32a	family with sequence similarity 32, member A [Source:RGD Symbol;Acc:1561287]	ENSRNOG00000039528	16	19304529	19308842	-1.66472	1.66472	291.675	0	0
1374553_at	Fam32a	family with sequence similarity 32, member A [Source:RGD Symbol;Acc:1561287]	ENSRNOG00000039528	16	19304529	19308842	1.32175	1.32175	50.4358	0	0
1394031_at	Fam83d	family with sequence similarity 83, member D [Source:RGD Symbol;Acc:1565583]	ENSRNOG00000015794	3	155269347	155288533	-1.45556	1.45556	65.7717	0	0
1369422_at	Fap	fibroblast activation protein, alpha [Source:RGD Symbol;Acc:621253]	ENSRNOG00000005679	3	48467781	48536235	1.41442	1.41442	15.7164	9.23443e-05	0.00035752
1394550_at	Faxdc2	fatty acid hydroxylase domain containing 2 [Source:RGD Symbol;Acc:1586284]	ENSRNOG00000027259	10	43502931	43512287	1.46988	1.46988	70.2725	0	0
1389533_at	Fbln2	fibulin 2 [Source:RGD Symbol;Acc:628685]	ENSRNOG00000007338	4	122835436	122895121	-1.60873	1.60873	174.27	0	0
1368829_at	Fbn1	fibrillin 1 [Source:RGD Symbol;Acc:620908]	ENSRNOG00000007302	3	117569697	117766120	-1.39722	1.39722	63.5157	0	0
1372969_at	Fbxl3	F-box and leucine-rich repeat protein 3 [Source:RGD Symbol;Acc:1305660]	ENSRNOG00000059334	15	93647310	93667395	-1.3127	1.3127	52.5366	0	0
1380523_at	Fbxo15	F-box protein 15 [Source:RGD Symbol;Acc:1310628]	ENSRNOG00000038225	18	81821127	81882796	1.46413	1.46413	73.6873	0	0
1392633_at	Fbxo32	F-box protein 32 [Source:RGD Symbol;Acc:620373]	ENSRNOG00000006738	7	98063735	98098268	1.31726	1.31726	36.527	0	0
1393407_at	Fbxw2	F-box and WD repeat domain containing 2 [Source:RGD Symbol;Acc:1310460]	ENSRNOG00000018687	3	13871517	13896838	-1.30628	1.30628	95.3467	0	0
1377901_at	Fbxw8	F-box and WD repeat domain containing 8 [Source:RGD Symbol;Acc:1306032]	ENSRNOG00000001126	12	44046217	44138138	-1.30328	1.30328	38.6974	0	0
1395126_at	Fcrl2	Fc receptor-like 2 [Source:RGD Symbol;Acc:1306885]	ENSRNOG00000016164	2	186595051	186606172	-1.78712	1.78712	97.0788	0	0
1380118_at	Fdxacb1	ferredoxin-fold anticodon binding domain containing 1 [Source:RGD Symbol;Acc:1562252]	ENSRNOG00000010743	8	55196758	55201199	-1.43217	1.43217	96.0775	0	0
1377655_at	Fgf12	fibroblast growth factor 12 [Source:RGD Symbol;Acc:620163]	ENSRNOG00000001931	11	75905443	76168989	1.35202	1.35202	47.8336	0	0
1370630_a_at	Fgfr2	fibroblast growth factor receptor 2 [Source:RGD Symbol;Acc:2611]	ENSRNOG00000016374	1	200590953	200696928	-1.362	1.362	27.3951	3.96084e-07	2.69054e-06
1392894_at	Fgl2	fibrinogen-like 2 [Source:RGD Symbol;Acc:620170]	ENSRNOG00000012881	4	10323607	10329241	-1.33324	1.33324	40.0413	0	0
1390049_at	Fhl1	four and a half LIM domains 1 [Source:RGD Symbol;Acc:2615]	ENSRNOG00000000875	X	159112880	159172524	-1.34974	1.34974	33.1544	0	0
1379463_at	Filip1	filamin A interacting protein 1 [Source:RGD Symbol;Acc:628597]	ENSRNOG00000011521	8	87256264	87419564	-1.32614	1.32614	83.8819	0	0
1390995_at	Fkbpl	FK506 binding protein-like [Source:RGD Symbol;Acc:1303227]	ENSRNOG00000000432	20	4411876	4413366	-1.37881	1.37881	91.4102	0	0
1368304_at	Fmo3	flavin containing monooxygenase 3 [Source:RGD Symbol;Acc:619761]	ENSRNOG00000003620	13	80837420	80862963	1.60414	1.60414	76.697	0	0
1370234_at	Fn1	fibronectin 1 [Source:RGD Symbol;Acc:2624]	ENSRNOG00000014288	9	78900103	78969078	1.30192	1.30192	47.5156	0	0
1383894_at	Fnip1	folliculin interacting protein 1 [Source:RGD Symbol;Acc:2318339]	ENSRNOG00000009104	10	39850818	39870188	5.47025	5.47025	1091	0	0
1370829_at	Fntb	farnesyltransferase, CAAX box, beta [Source:RGD Symbol;Acc:620119]	ENSRNOG00000007660	6	99883959	99966988	-1.55111	1.55111	290.751	0	0
1373759_at	Fosb	FosB proto-oncogene, AP-1 transcription factor subunit [Source:RGD Symbol;Acc:1308198]	ENSRNOG00000046667	1	80214494	80221710	-1.46416	1.46416	96.764	0	0
1396259_at	Frem3	FRAS1 related extracellular matrix 3 [Source:RGD Symbol;Acc:1562701]	ENSRNOG00000039152	19	30973329	31031817	1.73443	1.73443	153.19	0	0
1384681_at	Frmd4b	FERM domain containing 4B [Source:RGD Symbol;Acc:620172]	ENSRNOG00000007764	4	129658840	129846642	2.08182	2.08182	262.994	0	0
1377011_at	Fry	FRY microtubule binding protein [Source:RGD Symbol;Acc:1307034]	ENSRNOG00000000894	12	5573729	5822874	-3.32511	3.32511	1363.33	0	0
1377830_a_at	Fuom /// LOC100911225	fucose mutarotase [Source:RGD Symbol;Acc:1311186]	ENSRNOG00000047000	1	141832774	141836250	1.38542	1.38542	76.675	0	0
1388994_at	Fzd6	frizzled class receptor 6 [Source:RGD Symbol;Acc:628816]	ENSRNOG00000004660	7	77899322	77931029	-1.32299	1.32299	105.476	0	0
1378239_at	Gaa	glucosidase, alpha, acid [Source:RGD Symbol;Acc:735227]	ENSRNOG00000047656	10	108395860	108413059	-1.33618	1.33618	36.8421	0	0
1369371_a_at	Gabbr1	gamma-aminobutyric acid type B receptor subunit 1 [Source:RGD Symbol;Acc:621537]	ENSRNOG00000000774	20	1955359	1984863	-1.69175	1.69175	154.602	0	0
1388030_a_at	Gabbr1	gamma-aminobutyric acid type B receptor subunit 1 [Source:RGD Symbol;Acc:621537]	ENSRNOG00000000774	20	1955359	1984863	1.43182	1.43182	56.1163	0	0
1369905_at	Gabra4	gamma-aminobutyric acid type A receptor alpha4 subunit [Source:RGD Symbol;Acc:621670]	ENSRNOG00000002336	14	39154529	39231695	-1.43838	1.43838	37.0805	0	0
1387706_at	Gabrg1	gamma-aminobutyric acid type A receptor gamma 1 subunit [Source:RGD Symbol;Acc:621732]	ENSRNOG00000002360	14	39964588	40049354	1.88441	1.88441	119.681	0	0
1370760_a_at	Gad1	glutamate decarboxylase 1 [Source:RGD Symbol;Acc:2652]	ENSRNOG00000000007	3	56861396	56902157	-1.42257	1.42257	19.1921	1.68619e-05	7.82274e-05
1387088_at	Gal	galanin and GMAP prepropeptide [Source:RGD Symbol;Acc:61954]	ENSRNOG00000015156	1	218652917	218657925	-1.45279	1.45279	45.9116	0	0
1381990_at	Galnt1	polypeptide N-acetylgalactosaminyltransferase 1 [Source:RGD Symbol;Acc:620358]	ENSRNOG00000016207	18	16146447	16185496	1.90251	1.90251	221.296	0	0
1369269_at	Galnt1	polypeptide N-acetylgalactosaminyltransferase 1 [Source:RGD Symbol;Acc:620358]	ENSRNOG00000016207	18	16146447	16185496	-1.36204	1.36204	79.8135	0	0
1377581_at	Galnt16	polypeptide N-acetylgalactosaminyltransferase 16 [Source:RGD Symbol;Acc:1310202]	ENSRNOG00000004589	6	104068547	104250174	-2.3471	2.3471	206.324	0	0
1390787_at	Gart	phosphoribosylglycinamide formyltransferase [Source:RGD Symbol;Acc:1308717]	ENSRNOG00000028292	11	31780487	31805728	1.58806	1.58806	263.236	0	0
1388641_at	Gart	phosphoribosylglycinamide formyltransferase [Source:RGD Symbol;Acc:1308717]	ENSRNOG00000028292	11	31780487	31805728	-1.32557	1.32557	75.989	0	0
1376175_at	Gbas	glioblastoma amplified sequence [Source:RGD Symbol;Acc:1566421]	ENSRNOG00000023919	12	30527540	30566032	1.30817	1.30817	15.4272	0.000107282	0.000408326
1368770_at	Gcnt1	glucosaminyl (N-acetyl) transferase 1, core 2 [Source:RGD Symbol;Acc:621370]	ENSRNOG00000050534	1	236580034	236585035	-1.46367	1.46367	70.282	0	0
1387007_at	Gfra1	GDNF family receptor alpha 1 [Source:RGD Symbol;Acc:2681]	ENSRNOG00000017438	1	279207586	279277339	-1.38807	1.38807	104.232	0	0
1367954_at	Gfra1	GDNF family receptor alpha 1 [Source:RGD Symbol;Acc:2681]	ENSRNOG00000017438	1	279207586	279277339	-1.31288	1.31288	48.177	0	0
1369640_at	Gja1	gap junction protein, alpha 1 [Source:RGD Symbol;Acc:2690]	ENSRNOG00000000805	20	37876650	37889089	-3.72221	3.72221	328.456	0	0
1371727_at	Glb1	galactosidase, beta 1 [Source:RGD Symbol;Acc:1597145]	ENSRNOG00000010196	8	122439328	122511939	-1.31718	1.31718	58.4421	0	0
1376427_a_at	Gldc	glycine decarboxylase [Source:RGD Symbol;Acc:1308660]	ENSRNOG00000011599	1	248297331	248377093	-1.56018	1.56018	60.5626	0	0
1387696_a_at	Glra2	glycine receptor, alpha 2 [Source:RGD Symbol;Acc:2705]	ENSRNOG00000003313	X	30612903	30831483	-1.42893	1.42893	23.7823	1.24484e-06	7.24084e-06
1371153_a_at	Glra2	glycine receptor, alpha 2 [Source:RGD Symbol;Acc:2705]	ENSRNOG00000003313	X	30612903	30831483	-1.31778	1.31778	37.129	0	0
1382616_at	Gls	glutaminase [Source:RGD Symbol;Acc:2707]	ENSRNOG00000056246	9	54212767	54284872	-1.37412	1.37412	15.0295	0.000132066	0.000489751
1397461_at	Glt8d2	glycosyltransferase 8 domain containing 2 [Source:RGD Symbol;Acc:1560432]	ENSRNOG00000033579	7	27174882	27192882	1.46579	1.46579	49.7714	0	0
1384794_at	Gmeb1	glucocorticoid modulatory element binding protein 1 [Source:RGD Symbol;Acc:1563208]	ENSRNOG00000010910	5	150405918	150439959	1.80347	1.80347	125.202	0	0
1387663_at	Gmfb	glia maturation factor, beta [Source:RGD Symbol;Acc:70910]	ENSRNOG00000047250	15	23601368	23606634	-1.4474	1.4474	40.6541	0	0
1370091_at	Gnaq	G protein subunit alpha q [Source:RGD Symbol;Acc:620770]	ENSRNOG00000014183	1	233382708	233622786	-1.34008	1.34008	32.6265	0	0
1367732_at	Gnb1	G protein subunit beta 1 [Source:RGD Symbol;Acc:2718]	ENSRNOG00000016638	5	172934990	172979986	-1.56998	1.56998	232.959	0	0
1373754_at	Golm1	golgi membrane protein 1 [Source:RGD Symbol;Acc:1589384]	ENSRNOG00000018400	17	5382034	5409038	-1.31221	1.31221	39.2022	0	0
1386955_at	Gp1bb	glycoprotein Ib platelet beta subunit [Source:RGD Symbol;Acc:621050]	ENSRNOG00000029912	11	86512797	86522168	-2.23603	2.23603	519.861	0	0
1367852_s_at	Gp1bb /// Sept5	glycoprotein Ib platelet beta subunit [Source:RGD Symbol;Acc:621050]	ENSRNOG00000046981	11	86520992	86522169	-2.01548	2.01548	297.743	0	0
1384149_at	Gpatch11	G patch domain containing 11 [Source:RGD Symbol;Acc:1311424]	ENSRNOG00000025317	6	1410507	1423041	1.94362	1.94362	270.733	0	0
1368395_at	Gpc3	glypican 3 [Source:RGD Symbol;Acc:2725]	ENSRNOG00000060179	X	139579268	139916883	-1.54092	1.54092	72.3832	0	0
1393606_at	Gpcpd1	glycerophosphocholine phosphodiesterase 1 [Source:RGD Symbol;Acc:735140]	ENSRNOG00000053201	3	125169135	125213607	-1.3008	1.3008	25.1572	7.92169e-07	4.92044e-06
1375826_at	Gpr61	G protein-coupled receptor 61 [Source:RGD Symbol;Acc:1310176]	ENSRNOG00000019738	2	210937289	210943620	1.68358	1.68358	98.1897	0	0
1377172_at	Gpsm2	G-protein signaling modulator 2 [Source:RGD Symbol;Acc:1560967]	ENSRNOG00000012149	2	211480400	211527919	-1.31552	1.31552	55.6267	0	0
1369926_at	Gpx3	glutathione peroxidase 3 [Source:RGD Symbol;Acc:69224]	ENSRNOG00000052564	10	40247436	40255422	1.65969	1.65969	210.822	0	0
1384529_at	Greb1	growth regulation by estrogen in breast cancer 1 [Source:RGD Symbol;Acc:1564091]	ENSRNOG00000024651	6	41932244	42002819	1.3729	1.3729	63.9117	0	0
1378163_at	Grem2	gremlin 2, DAN family BMP antagonist [Source:RGD Symbol;Acc:1560008]	ENSRNOG00000003616	13	92894431	92988137	1.3454	1.3454	24.2213	1.13167e-06	6.7267e-06
1386936_at	Grifin	galectin-related inter-fiber protein [Source:RGD Symbol;Acc:71055]	ENSRNOG00000001251	12	16170162	16172129	1.35085	1.35085	45.7625	0	0
1387954_a_at	Grip2	glutamate receptor interacting protein 2 [Source:RGD Symbol;Acc:621668]	ENSRNOG00000009726	4	123586231	123636040	-1.35484	1.35484	47.8896	0	0
1393665_at	Grm5	glutamate metabotropic receptor 5 [Source:RGD Symbol;Acc:2746]	ENSRNOG00000016429	1	151439409	151783392	4.47375	4.47375	975.153	0	0
1369355_at	Grm5	glutamate metabotropic receptor 5 [Source:RGD Symbol;Acc:2746]	ENSRNOG00000016429	1	151439409	151783392	2.34438	2.34438	578.597	0	0
1369781_at	Grm7	glutamate metabotropic receptor 7 [Source:RGD Symbol;Acc:619857]	ENSRNOG00000005662	4	142780987	143367578	-1.39032	1.39032	30.1982	5.65835e-08	4.16917e-07
1374367_at	Grxcr1 /// LOC100910415	glutaredoxin and cysteine rich domain containing 1 [Source:RGD Symbol;Acc:1564635]	ENSRNOG00000038891	14	41663688	41786084	-1.83451	1.83451	216.874	0	0
1372297_at	Gsta4 /// LOC100909835	glutathione S-transferase alpha 4 [Source:RGD Symbol;Acc:1309970]	ENSRNOG00000030449	8	85497557	85518879	1.893	1.893	244.054	0	0
1397395_at	Gstcd	Gse1 coiled-coil protein [Source:RGD Symbol;Acc:1562686]	ENSRNOG00000017489	19	54060622	54148970	-1.4066	1.4066	80.1038	0	0
1372869_at	Gtpbp4 /// LOC103690178 /// LOC299312	GTP binding protein 4 [Source:RGD Symbol;Acc:620783]	ENSRNOG00000016217	17	63110254	63145577	-1.65456	1.65456	116.32	0	0
1370144_at	Gtpbp4 /// LOC103690178 /// LOC299312	GTP binding protein 4 [Source:RGD Symbol;Acc:620783]	ENSRNOG00000016217	17	63110254	63145577	-1.39042	1.39042	46.2024	0	0
1372273_at	Gypc	glycophorin C (Gerbich blood group) [Source:RGD Symbol;Acc:1310295]	ENSRNOG00000029939	18	25312387	25344614	-1.68824	1.68824	114.623	0	0
1370004_at	H2afy	H2A histone family, member Y [Source:RGD Symbol;Acc:621462]	ENSRNOG00000011523	17	9282675	9344678	1.38863	1.38863	80.016	0	0
1370125_at	Hapln1	hyaluronan and proteoglycan link protein 1 [Source:RGD Symbol;Acc:2412]	ENSRNOG00000032002	2	18354542	18419071	-1.30417	1.30417	24.2509	1.13167e-06	6.7267e-06
1395533_at	Hars	histidyl-tRNA synthetase [Source:RGD Symbol;Acc:1310695]	ENSRNOG00000028105	18	29611547	29629087	-1.35421	1.35421	21.3783	6.05443e-06	3.14108e-05
1387944_at	Haus1 /// NEWGENE_619909	HAUS augmin-like complex, subunit 1 [Source:RGD Symbol;Acc:619909]	ENSRNOG00000017067	18	74141481	74151950	1.42073	1.42073	86.3478	0	0
1370393_at	Haus1 /// NEWGENE_619909	HAUS augmin-like complex, subunit 1 [Source:RGD Symbol;Acc:619909]	ENSRNOG00000017067	18	74141481	74151950	-1.31544	1.31544	36.5549	0	0
1388608_x_at	Hba1 /// Hba2						-1.56968	1.56968	41.3231	0	0
1370240_x_at	Hba1 /// Hba2						-1.48345	1.48345	33.4842	0	0
1370239_at	Hba1 /// Hba2						-1.4755	1.4755	32.2748	0	0
1367553_x_at	Hbb	hemoglobin subunit beta [Source:RGD Symbol;Acc:2783]	ENSRNOG00000058105	1	168971274	168972725	-1.40163	1.40163	20.8951	7.1861e-06	3.64298e-05
1387163_at	Hcrt	hypocretin neuropeptide precursor [Source:RGD Symbol;Acc:2786]	ENSRNOG00000018892	10	88669214	88670430	1.3175	1.3175	21.2078	6.28077e-06	3.24354e-05
1397630_at	Hecw2	HECT domain E3 ubiquitin protein ligase 1 [Source:RGD Symbol;Acc:1561653]	ENSRNOG00000006905	6	72510255	72596446	1.3163	1.3163	36.8172	0	0
1368533_at	Heph	hephaestin [Source:RGD Symbol;Acc:71060]	ENSRNOG00000012294	X	65563122	65658516	1.3453	1.3453	59.4681	0	0
1379091_at	Hgsnat						1.48695	1.48695	177.81	0	0
1391560_at	Hivep1	human immunodeficiency virus type I enhancer binding protein 1 [Source:RGD Symbol;Acc:727847]	ENSRNOG00000014460	17	22278798	22311392	1.40032	1.40032	31.8361	5.65835e-08	4.16917e-07
1370310_at	Hmgcs2	3-hydroxy-3-methylglutaryl-CoA synthase 2 [Source:RGD Symbol;Acc:2804]	ENSRNOG00000019120	2	200452624	200479423	-1.40097	1.40097	37.0172	0	0
1375612_at	Hnrnpa1	heterogeneous nuclear ribonucleoprotein A1 [Source:RGD Symbol;Acc:69234]	ENSRNOG00000036839	7	144865608	144871585	1.32694	1.32694	52.7226	0	0
1368872_a_at	Homer2	homer scaffolding protein 2 [Source:RGD Symbol;Acc:620705]	ENSRNOG00000061450	1	143443300	143535583	3.53187	3.53187	676.848	0	0
1370212_at	Homer3	homer scaffolding protein 3 [Source:RGD Symbol;Acc:620706]	ENSRNOG00000020229	16	20881518	20890949	-1.39897	1.39897	38.3084	0	0
1385573_at	Homer3	homer scaffolding protein 3 [Source:RGD Symbol;Acc:620706]	ENSRNOG00000020229	16	20881518	20890949	-1.31208	1.31208	30.7501	5.65835e-08	4.16917e-07
1370148_at	Hp	haptoglobin [Source:RGD Symbol;Acc:2825]	ENSRNOG00000014964	19	42097995	42100804	1.45161	1.45161	85.0738	0	0
1383724_at	Hs2st1	heparan sulfate 2-O-sulfotransferase 1 [Source:RGD Symbol;Acc:1305366]	ENSRNOG00000012549	2	250467429	250600517	1.31549	1.31549	53.9619	0	0
1387233_at	Hsd17b7	hydroxysteroid (17-beta) dehydrogenase 7 [Source:RGD Symbol;Acc:2837]	ENSRNOG00000002826	13	88288046	88307988	1.47144	1.47144	68.3937	0	0
1389430_at	Hsd17b7	hydroxysteroid (17-beta) dehydrogenase 7 [Source:RGD Symbol;Acc:2837]	ENSRNOG00000002826	13	88288046	88307988	1.34364	1.34364	30.8261	5.65835e-08	4.16917e-07
1391423_at	Hsf2	heat shock transcription factor 2 [Source:RGD Symbol;Acc:68395]	ENSRNOG00000000808	20	38935820	38963309	-1.41993	1.41993	44.1225	0	0
1368247_at	Hspa1a /// Hspa1b	heat shock protein family A (Hsp70) member 1B [Source:RGD Symbol;Acc:2840]	ENSRNOG00000050647	20	4877324	4879779	1.31059	1.31059	47.0263	0	0
1367577_at	Hspb1	heat shock protein family B (small) member 1 [Source:RGD Symbol;Acc:61306]	ENSRNOG00000023546	12	23839399	23841049	2.07085	2.07085	144.516	0	0
1369809_at	Htr1a	5-hydroxytryptamine receptor 1A [Source:RGD Symbol;Acc:2845]	ENSRNOG00000010254	2	36246628	36247896	-1.63343	1.63343	65.1894	0	0
1370684_s_at	Huwe1	HECT, UBA and WWE domain containing 1, E3 ubiquitin protein ligase [Source:RGD Symbol;Acc:1561763]	ENSRNOG00000061262	X	21499934	21598876	-1.36477	1.36477	44.5494	0	0
1371442_at	Hyou1	hypoxia up-regulated 1 [Source:RGD Symbol;Acc:621146]	ENSRNOG00000010944	8	48699769	48711910	1.63923	1.63923	133.278	0	0
1387769_a_at	Id3	inhibitor of DNA binding 3, HLH protein [Source:RGD Symbol;Acc:2860]	ENSRNOG00000026124	5	154489590	154491223	-1.30165	1.30165	50.5512	0	0
1395440_at	Idnk	Idnk, gluconokinase [Source:RGD Symbol;Acc:1564546]	ENSRNOG00000019519	17	6885221	6892497	1.42652	1.42652	76.5628	0	0
1389675_at	Ier5l	immediate early response 5-like [Source:RGD Symbol;Acc:1561058]	ENSRNOG00000024846	3	9036373	9037942	1.49712	1.49712	69.5031	0	0
1387770_at	Ifi27	interferon, alpha-inducible protein 27 [Source:RGD Symbol;Acc:69404]	ENSRNOG00000009263	6	127327959	127334428	-1.53888	1.53888	155.596	0	0
1367571_a_at	Igf2	insulin-like growth factor 2 [Source:RGD Symbol;Acc:2870]	ENSRNOG00000020369	1	215828102	215846911	-1.36796	1.36796	7.54529	0.00659843	0.0137249
1378298_at	Igsf21	immunoglobin superfamily, member 21 [Source:RGD Symbol;Acc:1310117]	ENSRNOG00000049959	5	158503244	158549496	1.48822	1.48822	67.609	0	0
1373970_at	Il33	interleukin 33 [Source:RGD Symbol;Acc:1311155]	ENSRNOG00000016456	1	248132090	248147029	1.62848	1.62848	230.418	0	0
1389581_at	Il33	interleukin 33 [Source:RGD Symbol;Acc:1311155]	ENSRNOG00000016456	1	248132090	248147029	1.57847	1.57847	93.2785	0	0
1382631_at	Ildr2	immunoglobulin-like domain containing receptor 2 [Source:RGD Symbol;Acc:1596420]	ENSRNOG00000025151	13	84474319	84530031	-2.90787	2.90787	636.543	0	0
1374276_at	Ildr2	immunoglobulin-like domain containing receptor 2 [Source:RGD Symbol;Acc:1596420]	ENSRNOG00000025151	13	84474319	84530031	-2.67606	2.67606	764.268	0	0
1387366_at	Ilf3	interleukin enhancer binding factor 3 [Source:RGD Symbol;Acc:619734]	ENSRNOG00000022741	8	22402890	22440885	-3.90537	3.90537	1377.85	0	0
1375754_at	Impact	impact RWD domain protein [Source:RGD Symbol;Acc:1591977]	ENSRNOG00000045844	18	4325875	4346769	-1.35776	1.35776	18.3942	2.50665e-05	0.000112128
1375310_at	Impact	impact RWD domain protein [Source:RGD Symbol;Acc:1591977]	ENSRNOG00000045844	18	4325875	4346769	-1.35342	1.35342	43.0999	0	0
1395036_at	Impad1 /// NEWGENE_1306455	inositol monophosphatase domain containing 1 [Source:RGD Symbol;Acc:1306455]	ENSRNOG00000046647	17	90188043	90218013	-1.42057	1.42057	28.0814	3.96084e-07	2.69054e-06
1387226_at	Ina	internexin neuronal intermediate filament protein, alpha [Source:RGD Symbol;Acc:2911]	ENSRNOG00000020248	1	266781617	266794431	1.39616	1.39616	84.693	0	0
1377483_at	Inafm1	InaF-motif containing 1 [Source:RGD Symbol;Acc:2301983]	ENSRNOG00000049661	1	78210867	78212350	-1.4899	1.4899	153.262	0	0
1383725_at	Inafm1	InaF-motif containing 1 [Source:RGD Symbol;Acc:2301983]	ENSRNOG00000049661	1	78210867	78212350	-1.42403	1.42403	92.489	0	0
1377163_at	Inhbb	inhibin beta B subunit [Source:RGD Symbol;Acc:2913]	ENSRNOG00000060237	13	35436532	35442222	1.47421	1.47421	72.5352	0	0
1377614_at	Ino80e	INO80 complex subunit E [Source:RGD Symbol;Acc:1359572]	ENSRNOG00000019960	1	198287490	198298076	1.64819	1.64819	263.663	0	0
1397806_at	Ino80e	INO80 complex subunit E [Source:RGD Symbol;Acc:1359572]	ENSRNOG00000019960	1	198287490	198298076	1.41505	1.41505	86.3826	0	0
1387198_at	Inpp5d	inositol polyphosphate-5-phosphatase D [Source:RGD Symbol;Acc:2914]	ENSRNOG00000017020	9	94745217	94850771	-1.36037	1.36037	28.7924	1.6975e-07	1.21604e-06
1387063_at	Ip6k2	inositol hexakisphosphate kinase 2 [Source:RGD Symbol;Acc:620529]	ENSRNOG00000020361	8	117574161	117599848	-2.83989	2.83989	490.439	0	0
1377379_at	Irf6	interferon regulatory factor 6 [Source:RGD Symbol;Acc:1309645]	ENSRNOG00000005082	13	111870121	111889328	1.31293	1.31293	25.3164	7.92169e-07	4.92044e-06
1383564_at	Irf7	interferon regulatory factor 7 [Source:RGD Symbol;Acc:1307828]	ENSRNOG00000017414	1	214248837	214252456	1.65514	1.65514	80.1647	0	0
1376151_a_at	Irgm2						1.31406	1.31406	39.9179	0	0
1390104_at	Irgq	immunity-related GTPase Q [Source:RGD Symbol;Acc:1309409]	ENSRNOG00000046500	1	81395841	81399672	1.31989	1.31989	111.766	0	0
1388613_at	Isca1	iron-sulfur cluster assembly 1 [Source:RGD Symbol;Acc:727792]	ENSRNOG00000018343	17	5281727	5294384	-3.40081	3.40081	1406.37	0	0
1388603_a_at	Isca1	iron-sulfur cluster assembly 1 [Source:RGD Symbol;Acc:727792]	ENSRNOG00000018343	17	5281727	5294384	-1.65687	1.65687	255.899	0	0
1382314_at	Isg15	ISG15 ubiquitin-like modifier [Source:RGD Symbol;Acc:1310312]	ENSRNOG00000021802	5	173624310	173626248	1.60961	1.60961	78.7122	0	0
1388412_at	Ist1	IST1, ESCRT-III associated factor [Source:RGD Symbol;Acc:1307799]	ENSRNOG00000015144	19	41968705	41990843	1.31321	1.31321	95.8004	0	0
1370937_a_at	Itga7	integrin subunit alpha 7 [Source:RGD Symbol;Acc:71022]	ENSRNOG00000007905	7	3355116	3384675	-1.31556	1.31556	84.5842	0	0
1387762_s_at	Jund	JunD proto-oncogene, AP-1 transcription factor subunit [Source:RGD Symbol;Acc:2945]	ENSRNOG00000019568	16	20485029	20486707	2.46117	2.46117	517.287	0	0
1370643_a_at	Kalrn	kalirin, RhoGEF kinase [Source:RGD Symbol;Acc:621865]	ENSRNOG00000001706	11	69484293	70025633	-1.40357	1.40357	59.3649	0	0
1377802_at	Kat6b	lysine acetyltransferase 6B [Source:RGD Symbol;Acc:1566399]	ENSRNOG00000012850	15	2813537	2966576	1.361	1.361	77.1441	0	0
1387689_at	Kcnab2	potassium voltage-gated channel subfamily A regulatory beta subunit 2 [Source:RGD Symbol;Acc:61828]	ENSRNOG00000011550	5	169572517	169658875	-1.44441	1.44441	38.729	0	0
1384138_at	Kcnt1	potassium sodium-activated channel subfamily T member 1 [Source:RGD Symbol;Acc:621106]	ENSRNOG00000017283	3	3310954	3365340	1.30982	1.30982	43.305	0	0
1392785_at	Kctd12						-1.48803	1.48803	40.4615	0	0
1386049_at	Kctd4	potassium channel tetramerization domain containing 4 [Source:RGD Symbol;Acc:1594637]	ENSRNOG00000050996	15	58016238	58019442	-1.37203	1.37203	55.832	0	0
1396388_at	Kctd4	potassium channel tetramerization domain containing 4 [Source:RGD Symbol;Acc:1594637]	ENSRNOG00000050996	15	58016238	58019442	-1.32095	1.32095	28.4387	2.82917e-07	2.01482e-06
1390000_at	Kdm6b	lysine demethylase 6B [Source:RGD Symbol;Acc:1307629]	ENSRNOG00000037613	10	56001799	56008885	1.30642	1.30642	41.4192	0	0
1396381_at	Kiaa0895l						1.88705	1.88705	207.945	0	0
1398311_a_at	Kidins220	kinase D-interacting substrate 220 [Source:RGD Symbol;Acc:619949]	ENSRNOG00000023176	6	44225233	44322938	-1.41589	1.41589	41.4977	0	0
1382785_at	Kif1a	kinesin family member 1A [Source:RGD Symbol;Acc:1304996]	ENSRNOG00000023993	9	100171772	100253609	1.49147	1.49147	54.5735	0	0
1391906_at	Kif1b	kinesin family member 1B [Source:RGD Symbol;Acc:621520]	ENSRNOG00000057626	5	165938576	166133491	2.01761	2.01761	197.813	0	0
1388034_at	Kif1b	kinesin family member 1B [Source:RGD Symbol;Acc:621520]	ENSRNOG00000057626	5	165938576	166133491	1.63036	1.63036	165.443	0	0
1370930_at	Kif1c	kinesin family member 1C [Source:RGD Symbol;Acc:70928]	ENSRNOG00000031364	10	57322331	57351353	-1.58178	1.58178	149.323	0	0
1368363_at	Klf5	Kruppel-like factor 5 [Source:RGD Symbol;Acc:621446]	ENSRNOG00000008785	15	83703791	83722921	1.66572	1.66572	45.4568	0	0
1394039_at	Klf5	Kruppel-like factor 5 [Source:RGD Symbol;Acc:621446]	ENSRNOG00000008785	15	83703791	83722921	1.4702	1.4702	21.1304	6.62027e-06	3.39659e-05
1387060_at	Klf6	Kruppel-like factor 6 [Source:RGD Symbol;Acc:62389]	ENSRNOG00000016885	17	67887939	67945037	1.38793	1.38793	27.1235	4.52668e-07	3.06038e-06
1385729_at	Klhdc7a	kelch domain containing 7A [Source:RGD Symbol;Acc:1309439]	ENSRNOG00000018867	5	158436757	158439078	-1.36854	1.36854	45.2247	0	0
1379458_at	Klhl14	kelch-like family member 14 [Source:RGD Symbol;Acc:1566178]	ENSRNOG00000015418	18	12528111	12640716	1.55365	1.55365	88.9412	0	0
1396886_at	Klhl29	kelch-like family member 29 [Source:RGD Symbol;Acc:1311076]	ENSRNOG00000005371	6	29178858	29483460	-1.44941	1.44941	83.5321	0	0
1393589_at	Klhl4	kelch-like family member 4 [Source:RGD Symbol;Acc:1565441]	ENSRNOG00000005215	X	86126157	86229563	1.49299	1.49299	35.802	0	0
1387323_at	Klkb1	kallikrein B1 [Source:RGD Symbol;Acc:67382]	ENSRNOG00000014118	16	50152008	50175458	-1.64153	1.64153	153.024	0	0
1381069_at	Kmt2a	lysine methyltransferase 2A [Source:RGD Symbol;Acc:1586165]	ENSRNOG00000015133	8	49114990	49158971	1.31905	1.31905	26.5769	5.09251e-07	3.37908e-06
1371530_at	Krt8	keratin 8 [Source:RGD Symbol;Acc:2984]	ENSRNOG00000009779	7	143596511	143603803	-1.33357	1.33357	12.9907	0.000368528	0.00119129
1395354_at	Lancl1	LanC like 1 [Source:RGD Symbol;Acc:69416]	ENSRNOG00000013557	9	74014656	74048244	-1.60657	1.60657	41.3609	0	0
1368006_at	Laptm5	lysosomal protein transmembrane 5 [Source:RGD Symbol;Acc:621838]	ENSRNOG00000011054	5	149047681	149069719	-1.31756	1.31756	21.4998	5.4886e-06	2.87978e-05
1391595_at	Larp6	La ribonucleoprotein domain family, member 6 [Source:RGD Symbol;Acc:1308414]	ENSRNOG00000012438	8	65611570	65632706	-2.06252	2.06252	252.996	0	0
1367887_at	Lcat	lecithin cholesterol acyltransferase [Source:RGD Symbol;Acc:2993]	ENSRNOG00000019573	19	37913336	37916813	-1.46921	1.46921	91.3586	0	0
1389210_at	Lcp1	lymphocyte cytosolic protein 1 [Source:RGD Symbol;Acc:1308288]	ENSRNOG00000010319	15	57221292	57277811	2.15798	2.15798	298.092	0	0
1392273_at	Letm2	leucine zipper and EF-hand containing transmembrane protein 2 [Source:RGD Symbol;Acc:1311220]	ENSRNOG00000026180	16	71241335	71261840	1.34942	1.34942	40.5068	0	0
1367628_at	Lgals1	galectin 1 [Source:RGD Symbol;Acc:69355]	ENSRNOG00000009884	7	120153184	120156289	1.43567	1.43567	86.091	0	0
1371094_at	Lhx2	LIM homeobox 2 [Source:RGD Symbol;Acc:71076]	ENSRNOG00000010551	3	22640545	22658446	-1.40026	1.40026	94.594	0	0
1373964_at	LOC100174910	glutaredoxin-like protein [Source:RGD Symbol;Acc:2299854]	ENSRNOG00000013738	18	52031842	52047816	-1.38023	1.38023	98.4871	0	0
1377996_at	LOC100359816						1.31135	1.31135	31.5184	5.65835e-08	4.16917e-07
1374504_at	LOC100360750 /// Lsm6	Sm protein F-like [Source:RGD Symbol;Acc:2321508]	ENSRNOG00000049370	19	32770655	32785215	1.36175	1.36175	37.2377	0	0
1390330_at	LOC100361056 /// Tmem60						-1.38158	1.38158	83.6177	0	0
1397170_at	LOC100363423						1.88712	1.88712	209.666	0	0
1376195_at	LOC100363675 /// LOC102549890 /// LOC682571 /// Spin1						-1.3394	1.3394	19.566	1.4542e-05	6.88853e-05
1374924_at	LOC100910237	uncharacterized LOC100910237 [Source:RGD Symbol;Acc:6499508]	ENSRNOG00000060376	1	22757012	22758012	1.45092	1.45092	143.669	0	0
1371447_at	LOC100910270 /// Plac8	uncharacterized LOC100910270 [Source:RGD Symbol;Acc:6499131]	ENSRNOG00000002217	14	10692764	10714524	1.32508	1.32508	25.2967	7.92169e-07	4.92044e-06
1395393_at	LOC100910427						1.44482	1.44482	83.1961	0	0
1394492_at	LOC100910427 /// RGD1563482						1.34831	1.34831	62.1384	0	0
1384543_at	LOC100910821						1.47124	1.47124	157.99	0	0
1378421_at	LOC100910996	uncharacterized LOC100910996 [Source:RGD Symbol;Acc:6495714]	ENSRNOG00000060879	7	25737979	25743537	1.3607	1.3607	156.273	0	0
1394754_at	LOC100911253						-1.4008	1.4008	30.3706	5.65835e-08	4.16917e-07
1379761_at	LOC100911253						-1.37441	1.37441	23.4701	1.6975e-06	9.7871e-06
1390070_at	LOC100911253						-1.33968	1.33968	12.3832	0.00050133	0.00154811
1376854_at	LOC100911522						1.46986	1.46986	86.7019	0	0
1398465_at	LOC100911585 /// Lrrc23						1.34612	1.34612	51.7741	0	0
1368264_at	LOC100911599 /// Pex6						1.31194	1.31194	62.5711	0	0
1375986_at	LOC100911717						1.39917	1.39917	95.1103	0	0
1375068_at	LOC100911917 /// Med22	mediator of RNA polymerase II transcription subunit 22-like [Source:RGD Symbol;Acc:6489628]	ENSRNOG00000049749	3	5453614	5458782	1.40938	1.40938	264.456	0	0
1385035_at	LOC100912059 /// RGD1561481 /// Usp12	ubiquitin carboxyl-terminal hydrolase 12-like [Source:RGD Symbol;Acc:6488928]	ENSRNOG00000012086	16	70081035	70082262	-1.33136	1.33136	65.2915	0	0
1390052_at	LOC100912140						1.54786	1.54786	61.3768	0	0
1392441_at	LOC100912577						-1.62456	1.62456	67.925	0	0
1377133_at	LOC100912622						-4.80659	4.80659	997.849	0	0
1390979_at	LOC102546354 /// Zfp14						-2.98708	2.98708	585.928	0	0
1381508_at	LOC102546432						2.93335	2.93335	332.411	0	0
1395366_at	LOC102546433						1.39563	1.39563	53.4733	0	0
1375859_a_at	LOC102547059 /// Zfp84	zinc finger protein 420-like [Source:RGD Symbol;Acc:7510295]	ENSRNOG00000046652	1	88324339	88336407	-1.42352	1.42352	78.544	0	0
1378175_at	LOC102548514						-1.31891	1.31891	42.7133	0	0
1378706_at	LOC102548695	zinc finger protein 45-like [Source:RGD Symbol;Acc:7529325]	ENSRNOG00000055608	1	81159107	81163689	-3.21354	3.21354	552.888	0	0
1383532_at	LOC102548758						-1.35696	1.35696	77.83	0	0
1392046_at	LOC102549303						-1.43806	1.43806	57.3034	0	0
1374485_at	LOC102549942						1.43511	1.43511	59.5203	0	0
1385073_at	LOC102551114						-1.39777	1.39777	33.9906	0	0
1383753_at	LOC102551211						1.46194	1.46194	69.8656	0	0
1393371_at	LOC102552284						-1.40463	1.40463	87.6347	0	0
1392877_at	LOC102552880						-1.69261	1.69261	198.753	0	0
1371791_at	LOC102553670 /// Surf4						1.34896	1.34896	89.5188	0	0
1372382_at	LOC102554253						1.44748	1.44748	68.6816	0	0
1389445_at	LOC102554302						-1.3453	1.3453	52.2043	0	0
1389640_at	LOC102554622						1.58113	1.58113	102.868	0	0
1393037_at	LOC102554622						-1.39702	1.39702	65.5633	0	0
1377976_at	LOC102554668						1.76169	1.76169	336.05	0	0
1398707_at	LOC102555246						-1.77269	1.77269	176.566	0	0
1384956_at	LOC102555377	zinc finger protein 182-like [Source:RGD Symbol;Acc:7744154]	ENSRNOG00000026569	1	62133816	62174310	-1.34473	1.34473	63.017	0	0
1384699_at	LOC102555644						-1.394	1.394	55.8376	0	0
1390414_at	LOC102555797						-1.39118	1.39118	67.6424	0	0
1378367_at	LOC102556093						1.40168	1.40168	56.5392	0	0
1391262_at	LOC103689978 /// RGD1564247 /// Senp5	sentrin-specific protease 5 [Source:RGD Symbol;Acc:9388747]	ENSRNOG00000048136	11	72892448	72915230	-8.59051	8.59051	2945.28	0	0
1380141_at	LOC103690007 /// Nsun4	5-methylcytosine rRNA methyltransferase NSUN4 [Source:RGD Symbol;Acc:9205239]	ENSRNOG00000012020	5	134362680	134382794	1.52626	1.52626	95.4075	0	0
1395439_at	LOC103690038 /// Zfp74	zinc finger protein 569 [Source:RGD Symbol;Acc:9235705]	ENSRNOG00000048894	1	88232617	88240057	-1.30985	1.30985	35.0731	0	0
1379363_at	LOC103690059						-1.60614	1.60614	126.714	0	0
1371078_at	LOC103690108 /// LOC683761 /// RT1-A /// RT1-CE11 /// RT1-CE13 /// RT1-CE5 /// RT1-CE7 /// RT1-EC2						1.36997	1.36997	75.8955	0	0
1394760_at	LOC103690121 /// Unc79						-1.46494	1.46494	255	0	0
1368208_at	LOC103690139 /// Nat8b	probable N-acetyltransferase CML6 [Source:RGD Symbol;Acc:9150396]	ENSRNOG00000015851	4	117606022	117607428	1.48039	1.48039	71.394	0	0
1381043_at	LOC103690502						-1.70514	1.70514	277.228	0	0
1397047_at	LOC103690502						-1.55412	1.55412	84.6404	0	0
1396651_at	LOC103691527						-1.52477	1.52477	146.368	0	0
1393262_at	LOC103691556						1.36841	1.36841	66.5774	0	0
1376723_a_at	LOC103691688						1.75732	1.75732	407.49	0	0
1393185_at	LOC103691872 /// LOC691918						-1.8965	1.8965	168.28	0	0
1392794_at	LOC103692075						-1.33599	1.33599	77.2807	0	0
1397943_at	LOC103692950						-1.51553	1.51553	92.4873	0	0
1378966_at	LOC103693540						1.33941	1.33941	60.6131	0	0
1391134_at	LOC103693999 /// Tmco3	transmembrane and coiled-coil domain-containing protein 3 [Source:RGD Symbol;Acc:9333008]	ENSRNOG00000019346	16	81549204	81587080	1.32059	1.32059	67.6666	0	0
1383923_at	LOC103694321						-3.96926	3.96926	1235.87	0	0
1384567_at	LOC103694460						1.44886	1.44886	59.8846	0	0
1371119_at	LOC360231						1.30377	1.30377	35.1234	0	0
1389196_at	LOC681367	hypothetical protein LOC681367 [Source:RGD Symbol;Acc:1596723]	ENSRNOG00000046871	9	16518800	16519144	-1.39663	1.39663	115.635	0	0
1381597_at	LOC688778	similar to fatty aldehyde dehydrogenase-like [Source:RGD Symbol;Acc:1585230]	ENSRNOG00000017872	1	219199158	219207182	2.5131	2.5131	568.726	0	0
1393089_at	LOC690035	similar to Protein KIAA0586 [Source:RGD Symbol;Acc:1585176]	ENSRNOG00000008244	6	93563446	93667675	-1.47783	1.47783	53.9775	0	0
1387499_a_at	LOC690155 /// Pdcl						-1.36962	1.36962	36.8807	0	0
1388598_at	LOC691995	hypothetical protein LOC691995 [Source:RGD Symbol;Acc:1593297]	ENSRNOG00000059827	10	57669530	57671080	1.70525	1.70525	264.439	0	0
1395338_at	Lrpprc	leucine-rich pentatricopeptide repeat containing [Source:RGD Symbol;Acc:1306575]	ENSRNOG00000005877	6	7984019	8066868	-1.37369	1.37369	18.8158	2.00871e-05	9.17308e-05
1398501_at	Lrrc61	leucine rich repeat containing 61 [Source:RGD Symbol;Acc:1561800]	ENSRNOG00000008234	4	78187117	78206818	1.64309	1.64309	200.487	0	0
1378003_at	Lrrc8b	leucine rich repeat containing 8 family, member B [Source:RGD Symbol;Acc:1563429]	ENSRNOG00000002129	14	5418741	5428757	1.58972	1.58972	195.268	0	0
1391264_at	Lrrn4	leucine rich repeat neuronal 4 [Source:RGD Symbol;Acc:1305256]	ENSRNOG00000032989	3	125523781	125533600	1.32209	1.32209	40.1364	0	0
1373331_at	Lrsam1	leucine rich repeat and sterile alpha motif containing 1 [Source:RGD Symbol;Acc:1564403]	ENSRNOG00000022312	3	11972813	12007570	-1.37624	1.37624	97.4991	0	0
1391565_at	Lsg1	large 60S subunit nuclear export GTPase 1 [Source:RGD Symbol;Acc:1309089]	ENSRNOG00000001727	11	73693814	73723501	5.24839	5.24839	753.71	0	0
1381659_at	Lsm14b	LSM family member 14B [Source:RGD Symbol;Acc:1563798]	ENSRNOG00000054557	3	175408629	175417610	1.66377	1.66377	129.906	0	0
1367749_at	Lum	lumican [Source:RGD Symbol;Acc:620984]	ENSRNOG00000004610	7	38819771	38826862	-1.86946	1.86946	59.949	0	0
1396117_at	Luzp2	leucine zipper protein 2 [Source:RGD Symbol;Acc:6496163]	ENSRNOG00000021507	1	111849998	113527735	-1.77648	1.77648	80.4754	0	0
1389300_at	Lyrm1	LYR motif containing 1 [Source:RGD Symbol;Acc:1563498]	ENSRNOG00000024530	1	189665976	189685842	-1.66566	1.66566	252.084	0	0
1372060_at	Lysmd4	LysM domain containing 4 [Source:RGD Symbol;Acc:1592887]	ENSRNOG00000050624	1	128199322	128203268	4.571	4.571	2063.53	0	0
1384166_a_at	Lysmd4	LysM domain containing 4 [Source:RGD Symbol;Acc:1592887]	ENSRNOG00000050624	1	128199322	128203268	-2.44877	2.44877	668.137	0	0
1384167_at	Lysmd4	LysM domain containing 4 [Source:RGD Symbol;Acc:1592887]	ENSRNOG00000050624	1	128199322	128203268	-2.26008	2.26008	531.158	0	0
1379453_a_at	Lysmd4	LysM domain containing 4 [Source:RGD Symbol;Acc:1592887]	ENSRNOG00000050624	1	128199322	128203268	-1.83347	1.83347	203.593	0	0
1385777_at	Lysmd4	LysM domain containing 4 [Source:RGD Symbol;Acc:1592887]	ENSRNOG00000050624	1	128199322	128203268	-1.4651	1.4651	73.1012	0	0
1379454_at	Lysmd4	LysM domain containing 4 [Source:RGD Symbol;Acc:1592887]	ENSRNOG00000050624	1	128199322	128203268	-1.38204	1.38204	71.0605	0	0
1369325_at	Lyst	lysosomal trafficking regulator [Source:MGI Symbol;Acc:MGI:107448]	ENSRNOG00000058094	17	90370882	90522091	-1.65545	1.65545	39.7993	0	0
1381871_at	Magi1	membrane associated guanylate kinase, WW and PDZ domain containing 1 [Source:RGD Symbol;Acc:1586025]	ENSRNOG00000022060	4	125687307	125958112	1.40791	1.40791	104.609	0	0
1368411_a_at	Map2	microtubule-associated protein 2 [Source:RGD Symbol;Acc:3044]	ENSRNOG00000011841	9	73319710	73462972	-1.81218	1.81218	196.049	0	0
1381790_at	Map4k4	mitogen-activated protein kinase kinase kinase kinase 4 [Source:RGD Symbol;Acc:1305322]	ENSRNOG00000014013	9	46657575	46782545	1.38114	1.38114	57.4583	0	0
1392463_at	Map7d2	MAP7 domain containing 2 [Source:RGD Symbol;Acc:1564852]	ENSRNOG00000005176	X	38397261	38468360	-2.47879	2.47879	464.295	0	0
1391705_at	Mapk1	mitogen activated protein kinase 1 [Source:RGD Symbol;Acc:70500]	ENSRNOG00000001849	11	88211599	88273254	-1.33858	1.33858	48.5126	0	0
1369078_at	Mapk1	mitogen activated protein kinase 1 [Source:RGD Symbol;Acc:70500]	ENSRNOG00000001849	11	88211599	88273254	-1.32213	1.32213	22.1781	3.62134e-06	1.96421e-05
1372010_at	Mapkapk5	mitogen-activated protein kinase-activated protein kinase 5 [Source:RGD Symbol;Acc:1564113]	ENSRNOG00000001345	12	40510378	40529338	-1.3851	1.3851	116.765	0	0
1375230_at	Mcat	malonyl-CoA-acyl carrier protein transacylase [Source:RGD Symbol;Acc:1306698]	ENSRNOG00000010539	7	124412762	124423832	-2.3968	2.3968	589.17	0	0
1385849_at	Mchr1	melanin-concentrating hormone receptor 1 [Source:RGD Symbol;Acc:619841]	ENSRNOG00000018895	7	122456799	122459960	1.30337	1.30337	52.4761	0	0
1372790_at	Mdh1	malate dehydrogenase 1 [Source:RGD Symbol;Acc:3072]	ENSRNOG00000008103	14	106378942	106393670	1.37678	1.37678	131.107	0	0
1382417_at	Mdm4	MDM4, p53 regulator [Source:RGD Symbol;Acc:1309306]	ENSRNOG00000009696	13	49792794	49828720	-1.35759	1.35759	28.1707	3.96084e-07	2.69054e-06
1374851_at	Med29	mediator complex subunit 29 [Source:RGD Symbol;Acc:1311009]	ENSRNOG00000019702	1	85368288	85373099	1.51853	1.51853	116.207	0	0
1376645_at	Medag	mesenteric estrogen-dependent adipogenesis [Source:RGD Symbol;Acc:1307396]	ENSRNOG00000000906	12	6711747	6740714	-1.50227	1.50227	173.167	0	0
1376200_at	Mettl20						1.60843	1.60843	114.665	0	0
1379858_at	Mettl2b	methyltransferase like 2B [Source:RGD Symbol;Acc:1310240]	ENSRNOG00000006131	10	93354003	93379470	-1.73286	1.73286	137.504	0	0
1398185_at	Mfap3l	microfibrillar-associated protein 3-like [Source:RGD Symbol;Acc:1311274]	ENSRNOG00000011775	16	32738265	32753278	1.36673	1.36673	56.8309	0	0
1377434_at	Mfrp	membrane frizzled-related protein [Source:RGD Symbol;Acc:1307477]	ENSRNOG00000039107	8	48437918	48443421	-1.38182	1.38182	5.32023	0.0223534	0.0368519
1382667_at	Mfsd10	major facilitator superfamily domain containing 10 [Source:RGD Symbol;Acc:1311900]	ENSRNOG00000012534	14	81362618	81366055	1.68885	1.68885	149.484	0	0
1377108_at	Mief1	mitochondrial elongation factor 1 [Source:RGD Symbol;Acc:1359173]	ENSRNOG00000017553	7	121462966	121478546	-1.39007	1.39007	42.7047	0	0
1378068_at	Mir29c						1.30784	1.30784	34.9613	0	0
1392257_at	Mis12	MIS12 kinetochore complex component [Source:RGD Symbol;Acc:1564837]	ENSRNOG00000007725	10	57660067	57660687	1.7805	1.7805	190.794	0	0
1371359_at	Mlf2	myeloid leukemia factor 2 [Source:RGD Symbol;Acc:1306294]	ENSRNOG00000016589	4	157452607	157457249	-1.67786	1.67786	219.921	0	0
1385953_at	Mllt3	MLLT3, super elongation complex subunit [Source:RGD Symbol;Acc:620940]	ENSRNOG00000011280	5	106103407	106207126	1.33084	1.33084	71.3872	0	0
1384478_at	Mllt3	MLLT3, super elongation complex subunit [Source:RGD Symbol;Acc:620940]	ENSRNOG00000011280	5	106103407	106207126	1.32722	1.32722	56.9771	0	0
1398202_at	Mmp16	matrix metallopeptidase 16 [Source:RGD Symbol;Acc:620199]	ENSRNOG00000005708	5	31568419	31810484	1.29979	1.29979	25.7802	7.35585e-07	4.6237e-06
1392961_at	Mob1a	MOB kinase activator 1A [Source:RGD Symbol;Acc:1307014]	ENSRNOG00000059474	4	115024927	115041899	1.82657	1.82657	293.433	0	0
1370500_a_at	Mobp	myelin-associated oligodendrocyte basic protein [Source:RGD Symbol;Acc:3101]	ENSRNOG00000018700	8	128824508	128850358	-1.3159	1.3159	42.4816	0	0
1383442_at	Morn1	MORN repeat containing 1 [Source:RGD Symbol;Acc:1359433]	ENSRNOG00000014642	5	172488708	172547058	1.7472	1.7472	262.398	0	0
1389006_at	Mpeg1						-1.7485	1.7485	59.6317	0	0
1390813_at	Msi2	musashi RNA-binding protein 2 [Source:RGD Symbol;Acc:1560397]	ENSRNOG00000025338	10	75681393	76039964	-1.58309	1.58309	53.7545	0	0
1368302_at	Msx1	msh homeobox 1 [Source:RGD Symbol;Acc:620929]	ENSRNOG00000006876	14	77712240	77716059	-1.5933	1.5933	22.8861	2.48967e-06	1.3936e-05
1371237_a_at	Mt1a /// Ttr						1.46226	1.46226	46.1751	0	0
1398685_at	Mta3	metastasis associated 1 family, member 3 [Source:RGD Symbol;Acc:1306803]	ENSRNOG00000004685	6	6908684	7031828	1.32914	1.32914	33.2948	0	0
1372911_at	Mthfr	methylenetetrahydrofolate reductase [Source:RGD Symbol;Acc:1309952]	ENSRNOG00000008553	5	164845925	164860910	2.23343	2.23343	315.777	0	0
1375885_at	Mtmr1	myotubularin related protein 1 [Source:RGD Symbol;Acc:1306569]	ENSRNOG00000002697	18	291780	325377	1.64426	1.64426	85.9758	0	0
1395344_at	Mtmr1	myotubularin related protein 1 [Source:RGD Symbol;Acc:1306569]	ENSRNOG00000002697	18	291780	325377	1.51278	1.51278	105.047	0	0
1383311_at	Mtmr11	myotubularin related protein 11 [Source:RGD Symbol;Acc:1589965]	ENSRNOG00000021176	2	198303168	198311785	-1.31012	1.31012	34.4046	0	0
1369202_at	Mx2	MX dynamin like GTPase 2 [Source:RGD Symbol;Acc:628821]	ENSRNOG00000001963	11	38035450	38059950	10.5298	10.5298	1701.04	0	0
1387283_at	Mx2	MX dynamin like GTPase 2 [Source:RGD Symbol;Acc:628821]	ENSRNOG00000001963	11	38035450	38059950	1.41959	1.41959	57.2091	0	0
1368450_at	Myo5a	myosin VA [Source:RGD Symbol;Acc:3143]	ENSRNOG00000058866	8	82037977	82156617	1.80568	1.80568	198.998	0	0
1373130_at	Myom2	myomesin 2 [Source:RGD Symbol;Acc:631437]	ENSRNOG00000011754	16	79587640	79671719	2.11778	2.11778	256.816	0	0
1371051_at	Myzap /// Polr2m	myocardial zonula adherens protein [Source:RGD Symbol;Acc:1359197]	ENSRNOG00000057676	8	77985190	78096390	-1.34406	1.34406	40.356	0	0
1392562_at	Mzt2b	mitotic spindle organizing protein 2B [Source:RGD Symbol;Acc:1308126]	ENSRNOG00000001834	11	89277039	89282929	-1.58999	1.58999	289.216	0	0
1377612_at	Naa15	N(alpha)-acetyltransferase 15, NatA auxiliary subunit [Source:RGD Symbol;Acc:1310984]	ENSRNOG00000012385	2	140471690	140534259	1.53124	1.53124	164.386	0	0
1398382_at	Naa50	N(alpha)-acetyltransferase 50, NatE catalytic subunit [Source:RGD Symbol;Acc:1310944]	ENSRNOG00000039017	11	61462994	61530837	1.53273	1.53273	122.5	0	0
1379472_at	Nadsyn1	NAD synthetase 1 [Source:RGD Symbol;Acc:727801]	ENSRNOG00000020736	1	216985714	217013702	1.41017	1.41017	81.8049	0	0
1384255_at	Napg	NSF attachment protein gamma [Source:RGD Symbol;Acc:1310109]	ENSRNOG00000018914	18	58325319	58344070	-1.30382	1.30382	19.9489	1.14299e-05	5.52232e-05
1380107_a_at	Nat8l	N-acetyltransferase 8-like [Source:RGD Symbol;Acc:1305719]	ENSRNOG00000049351	14	82041616	82048251	1.31247	1.31247	58.6287	0	0
1387004_at	Nbl1	neuroblastoma 1, DAN family BMP antagonist [Source:RGD Symbol;Acc:3151]	ENSRNOG00000049402	5	157524513	157535664	1.78347	1.78347	208.421	0	0
1378888_at	Ndst3	N-deacetylase and N-sulfotransferase 3 [Source:RGD Symbol;Acc:1310960]	ENSRNOG00000015781	2	227738650	227890077	1.37769	1.37769	37.1786	0	0
1391445_at	Ndufaf4	NADH:ubiquinone oxidoreductase complex assembly factor 4 [Source:RGD Symbol;Acc:735162]	ENSRNOG00000007506	5	39251337	39257512	-1.52407	1.52407	90.0998	0	0
1396751_at	Necab2	N-terminal EF-hand calcium binding protein 2 [Source:RGD Symbol;Acc:621844]	ENSRNOG00000015084	19	52086325	52112629	-1.36465	1.36465	68.7048	0	0
1394904_at	Necap1	NECAP endocytosis associated 1 [Source:RGD Symbol;Acc:1306053]	ENSRNOG00000009236	4	155709613	155724790	-1.87104	1.87104	202.379	0	0
1395157_at	Nedd4	neural precursor cell expressed, developmentally down-regulated 4, E3 ubiquitin protein ligase [Source:RGD Symbol;Acc:3157]	ENSRNOG00000058898	8	79323408	79408833	-1.67335	1.67335	107.827	0	0
1375450_at	Nemf	nuclear export mediator factor [Source:MGI Symbol;Acc:MGI:1918305]	ENSRNOG00000056128	6	91623699	91676344	1.65272	1.65272	123.304	0	0
1372433_at	Ngdn	neuroguidin [Source:RGD Symbol;Acc:1310211]	ENSRNOG00000018069	15	33677597	33684840	1.44169	1.44169	128.763	0	0
1368135_at	Ninj2	ninjurin 2 [Source:RGD Symbol;Acc:620552]	ENSRNOG00000010282	4	152630469	152733633	-1.78881	1.78881	187.699	0	0
1388324_at	Nit1	nitrilase 1 [Source:RGD Symbol;Acc:727821]	ENSRNOG00000003881	13	89722374	89725806	-1.48406	1.48406	241.533	0	0
1398049_at	Nit1	nitrilase 1 [Source:RGD Symbol;Acc:727821]	ENSRNOG00000003881	13	89722374	89725806	-1.46622	1.46622	154.574	0	0
1396092_at	Nkiras1	NFKB inhibitor interacting Ras-like 1 [Source:RGD Symbol;Acc:1308560]	ENSRNOG00000008565	15	8179102	8183682	-1.52469	1.52469	69.8469	0	0
1379413_at	Nmnat1	nicotinamide nucleotide adenylyltransferase 1 [Source:RGD Symbol;Acc:1310996]	ENSRNOG00000015962	5	166409461	166430254	-2.0234	2.0234	334.153	0	0
1383711_at	Nmt1	N-myristoyltransferase 1 [Source:RGD Symbol;Acc:628642]	ENSRNOG00000002989	10	91126689	91160720	-1.31595	1.31595	24.6666	9.05336e-07	5.47226e-06
1382567_at	Nmt2	N-myristoyltransferase 2 [Source:RGD Symbol;Acc:1303175]	ENSRNOG00000026248	17	78921793	78962476	-1.34645	1.34645	29.627	5.65835e-08	4.16917e-07
1368544_a_at	Nol3	nucleolar protein 3 [Source:RGD Symbol;Acc:708558]	ENSRNOG00000015588	19	37235001	37236649	-1.41589	1.41589	127.232	0	0
1367564_at	Nppa	natriuretic peptide A [Source:RGD Symbol;Acc:3193]	ENSRNOG00000008176	5	164808323	164809705	-1.56725	1.56725	264.887	0	0
1368201_at	Npr1	natriuretic peptide receptor 1 [Source:RGD Symbol;Acc:3195]	ENSRNOG00000014684	2	189840403	189856090	-1.40452	1.40452	55.7038	0	0
1373559_at	Nptx2	neuronal pentraxin 2 [Source:RGD Symbol;Acc:1309447]	ENSRNOG00000001006	12	12013911	12025549	-1.90358	1.90358	304.491	0	0
1387599_a_at	Nqo1	NAD(P)H quinone dehydrogenase 1 [Source:RGD Symbol;Acc:2503]	ENSRNOG00000012772	19	38422164	38437180	1.30204	1.30204	51.5001	0	0
1374959_at	Nqo2	NAD(P)H quinone dehydrogenase 2 [Source:RGD Symbol;Acc:1303320]	ENSRNOG00000017820	17	32132347	32158538	-3.63137	3.63137	587.602	0	0
1386935_at	Nr4a1	nuclear receptor subfamily 4, group A, member 1 [Source:RGD Symbol;Acc:620029]	ENSRNOG00000007607	7	142905758	142920216	1.43182	1.43182	56.6504	0	0
1369007_at	Nr4a2	nuclear receptor subfamily 4, group A, member 2 [Source:RGD Symbol;Acc:3202]	ENSRNOG00000005600	3	43111240	43119159	1.35259	1.35259	23.3014	1.92384e-06	1.09914e-05
1392734_at	Nrcam	neuronal cell adhesion molecule [Source:RGD Symbol;Acc:3209]	ENSRNOG00000004067	6	64297888	64864996	-1.6828	1.6828	102.939	0	0
1377001_at	Nrcam	neuronal cell adhesion molecule [Source:RGD Symbol;Acc:3209]	ENSRNOG00000004067	6	64297888	64864996	1.39651	1.39651	160.82	0	0
1375653_at	Nrxn3	neurexin 3 [Source:RGD Symbol;Acc:620212]	ENSRNOG00000047574	6	112133204	114067564	1.43479	1.43479	68.6452	0	0
1389131_at	Nt5c3b	5'-nucleotidase, cytosolic IIIB [Source:RGD Symbol;Acc:1359229]	ENSRNOG00000016475	10	88342362	88357025	1.3519	1.3519	55.0101	0	0
1370000_at	Nucb2	nucleobindin 2 [Source:RGD Symbol;Acc:620888]	ENSRNOG00000020456	1	185104656	185143272	-1.38735	1.38735	77.3291	0	0
1391466_at	Nucks1	nuclear casein kinase and cyclin-dependent kinase substrate 1 [Source:RGD Symbol;Acc:620993]	ENSRNOG00000047287	13	48679774	48705575	1.42778	1.42778	67.5289	0	0
1372336_at	Nucks1	nuclear casein kinase and cyclin-dependent kinase substrate 1 [Source:RGD Symbol;Acc:620993]	ENSRNOG00000047287	13	48679774	48705575	1.37264	1.37264	125.414	0	0
1370180_at	Nudt4	nudix hydrolase 4 [Source:RGD Symbol;Acc:621355]	ENSRNOG00000009094	7	36643916	36660141	1.51006	1.51006	267.432	0	0
1398847_at	Nudt4	nudix hydrolase 4 [Source:RGD Symbol;Acc:621355]	ENSRNOG00000009094	7	36643916	36660141	1.46038	1.46038	202.868	0	0
1382584_at	Nufip2	NUFIP2, FMR1 interacting protein 2 [Source:RGD Symbol;Acc:1596719]	ENSRNOG00000024964	10	65176648	65200109	1.44528	1.44528	36.1694	0	0
1371152_a_at	Oas1a	2'-5' oligoadenylate synthetase 1A [Source:RGD Symbol;Acc:621760]	ENSRNOG00000001369	12	41200718	41211909	1.34756	1.34756	45.4666	0	0
1387981_at	Olr59	olfactory receptor 59 [Source:RGD Symbol;Acc:628858]	ENSRNOG00000018606	1	167906061	167911961	1.30316	1.30316	9.41408	0.00241329	0.00594665
1384608_at	Opa1	OPA1, mitochondrial dynamin like GTPase [Source:RGD Symbol;Acc:708423]	ENSRNOG00000001717	11	74720254	74793803	-1.3319	1.3319	22.3624	3.28184e-06	1.79241e-05
1396923_at	Ophn1	oligophrenin 1 [Source:RGD Symbol;Acc:1563435]	ENSRNOG00000026573	X	68189161	68563137	1.41368	1.41368	39.2718	0	0
1377955_at	Orai2	ORAI calcium release-activated calcium modulator 2 [Source:RGD Symbol;Acc:1310213]	ENSRNOG00000001427	12	23544287	23564569	1.77059	1.77059	253.463	0	0
1398604_at	Osbp2	oxysterol binding protein 2 [Source:RGD Symbol;Acc:1310505]	ENSRNOG00000019645	14	83943977	84106997	1.37813	1.37813	56.5893	0	0
1384136_at	Osbpl3	oxysterol binding protein-like 3 [Source:RGD Symbol;Acc:1564287]	ENSRNOG00000010011	4	80025440	80107884	2.42729	2.42729	278.523	0	0
1391530_a_at	Oxsm	3-oxoacyl-ACP synthase, mitochondrial [Source:RGD Symbol;Acc:1311092]	ENSRNOG00000005993	15	10462106	10466496	2.39318	2.39318	339.679	0	0
1369805_at	P3h4	prolyl 3-hydroxylase family member 4 (non-enzymatic) [Source:RGD Symbol;Acc:620767]	ENSRNOG00000015787	10	88318817	88325326	-1.63553	1.63553	127.673	0	0
1368068_a_at	Pacsin2	protein kinase C and casein kinase substrate in neurons 2 [Source:RGD Symbol;Acc:69411]	ENSRNOG00000009756	7	124223633	124317379	-1.33991	1.33991	43.3585	0	0
1379272_at	Paip1	poly(A) binding protein interacting protein 1 [Source:RGD Symbol;Acc:1305668]	ENSRNOG00000058580	2	52301798	52328205	1.99542	1.99542	326.195	0	0
1387377_a_at	Pak1	p21 (RAC1) activated kinase 1 [Source:RGD Symbol;Acc:3250]	ENSRNOG00000029784	1	162768156	162883355	-1.3247	1.3247	24.8966	9.05336e-07	5.47226e-06
1375952_at	Pank2	pantothenate kinase 2 [Source:RGD Symbol;Acc:1305169]	ENSRNOG00000025286	3	123807952	123841797	-2.48937	2.48937	738.86	0	0
1376047_at	Papss2	3'-phosphoadenosine 5'-phosphosulfate synthase 2 [Source:RGD Symbol;Acc:1307012]	ENSRNOG00000011068	1	251145253	251230715	-1.40245	1.40245	63.064	0	0
1385974_at	Pard6g	par-6 family cell polarity regulator gamma [Source:RGD Symbol;Acc:1305016]	ENSRNOG00000055157	18	76559811	76628041	-1.39275	1.39275	86.4348	0	0
1370320_at	Pbld1	phenazine biosynthesis-like protein domain containing 1 [Source:RGD Symbol;Acc:621263]	ENSRNOG00000000386	20	27103317	27117663	-3.6886	3.6886	1050.75	0	0
1390993_at	Pbld1	phenazine biosynthesis-like protein domain containing 1 [Source:RGD Symbol;Acc:621263]	ENSRNOG00000000386	20	27103317	27117663	-1.86806	1.86806	226.759	0	0
1374503_at	Pbx3	PBX homeobox 3 [Source:RGD Symbol;Acc:1307198]	ENSRNOG00000022162	3	13182024	13525983	1.6816	1.6816	102.169	0	0
1379329_at	Pcbd2	pterin-4 alpha-carbinolamine dehydratase 2 [Source:RGD Symbol;Acc:1590239]	ENSRNOG00000047796	17	8929810	8980571	1.83952	1.83952	249.045	0	0
1379330_s_at	Pcbd2	pterin-4 alpha-carbinolamine dehydratase 2 [Source:RGD Symbol;Acc:1590239]	ENSRNOG00000047796	17	8929810	8980571	1.69938	1.69938	230.198	0	0
1378408_at	Pcdh15	protocadherin 15 [Source:RGD Symbol;Acc:1590969]	ENSRNOG00000000606	20	14952213	15334745	-1.36512	1.36512	53.3558	0	0
1368956_at	Pcdh8	protocadherin 8 [Source:RGD Symbol;Acc:69350]	ENSRNOG00000013101	15	62197060	62200837	-1.53172	1.53172	115.797	0	0
1392513_at	Pcid2	PCI domain containing 2 [Source:RGD Symbol;Acc:1307041]	ENSRNOG00000025222	16	81756971	81783047	1.30027	1.30027	40.7891	0	0
1398271_at	Pclo	piccolo (presynaptic cytomatrix protein) [Source:RGD Symbol;Acc:69406]	ENSRNOG00000005726	4	16454904	17058921	-1.43696	1.43696	38.9735	0	0
1392274_at	Pdgfc	platelet derived growth factor C [Source:RGD Symbol;Acc:68410]	ENSRNOG00000010695	2	179952227	180128283	1.38822	1.38822	59.1153	0	0
1377100_at	Pds5b	PDS5 cohesin associated factor B [Source:RGD Symbol;Acc:1310838]	ENSRNOG00000001098	12	660011	794042	-1.39168	1.39168	33.886	0	0
1383294_at	Pdyn	prodynorphin [Source:RGD Symbol;Acc:62054]	ENSRNOG00000026036	3	122194329	122206671	1.33218	1.33218	39.6575	0	0
1382928_at	Pdzd3	PDZ domain containing 3 [Source:RGD Symbol;Acc:1559807]	ENSRNOG00000008526	8	48577952	48582353	-1.56835	1.56835	144.575	0	0
1368016_at	Pecr	peroxisomal trans-2-enoyl-CoA reductase [Source:RGD Symbol;Acc:70925]	ENSRNOG00000055295	9	79601901	79630536	-1.32744	1.32744	53.9102	0	0
1389177_at	Perp	PERP, TP53 apoptosis effector [Source:RGD Symbol;Acc:1310294]	ENSRNOG00000011994	1	14224393	14236846	-1.32459	1.32459	22.6915	2.65942e-06	1.47498e-05
1373671_at	Pet100	PET100 homolog [Source:RGD Symbol;Acc:1585222]	ENSRNOG00000050169	12	2170630	2173251	-1.4398	1.4398	129.495	0	0
1368526_at	Pex3	peroxisomal biogenesis factor 3 [Source:RGD Symbol;Acc:621636]	ENSRNOG00000015660	1	7685338	7726401	-1.31215	1.31215	113.679	0	0
1379753_at	Pex5l	peroxisomal biogenesis factor 5-like [Source:RGD Symbol;Acc:708407]	ENSRNOG00000011211	2	119330080	119537837	1.34341	1.34341	27.7417	3.96084e-07	2.69054e-06
1392499_at	Pfas						1.33694	1.33694	121.009	0	0
1382712_at	Pfkfb2	6-phosphofructo-2-kinase/fructose-2,6-biphosphatase 2 [Source:RGD Symbol;Acc:3309]	ENSRNOG00000004162	13	47413458	47440682	2.45921	2.45921	177.334	0	0
1367743_at	Pfkl	phosphofructokinase, liver type [Source:RGD Symbol;Acc:3311]	ENSRNOG00000001214	20	11393877	11415882	-1.3094	1.3094	50.303	0	0
1369285_at	Pggt1b	protein geranylgeranyltransferase type 1 subunit beta [Source:RGD Symbol;Acc:621754]	ENSRNOG00000003541	18	40175951	40218225	1.39871	1.39871	46.4068	0	0
1383338_at	Pggt1b	protein geranylgeranyltransferase type 1 subunit beta [Source:RGD Symbol;Acc:621754]	ENSRNOG00000003541	18	40175951	40218225	1.3881	1.3881	37.4523	0	0
1380054_at	Phactr3	phosphatase and actin regulator 3 [Source:RGD Symbol;Acc:1303029]	ENSRNOG00000057996	3	173798545	173871904	-1.73635	1.73635	279.22	0	0
1383334_at	Phc3	polyhomeotic homolog 3 [Source:RGD Symbol;Acc:1307998]	ENSRNOG00000009491	2	116028781	116096045	1.33891	1.33891	64.7651	0	0
1391524_at	Phip	pleckstrin homology domain interacting protein [Source:RGD Symbol;Acc:1564964]	ENSRNOG00000008652	8	90392143	90483077	1.32071	1.32071	17.5887	3.87597e-05	0.000165888
1370114_a_at	Pik3r1	phosphoinositide-3-kinase regulatory subunit 1 [Source:RGD Symbol;Acc:3329]	ENSRNOG00000018903	2	31745088	31826867	3.37859	3.37859	834.705	0	0
1376989_at	Pik3r3	phosphoinositide-3-kinase regulatory subunit 3 [Source:RGD Symbol;Acc:621042]	ENSRNOG00000000145	5	135074297	135142488	1.83489	1.83489	137.648	0	0
1396389_at	Pip5kl1	phosphatidylinositol-4-phosphate 5-kinase-like 1 [Source:RGD Symbol;Acc:1597527]	ENSRNOG00000048676	3	11593655	11597410	-2.03223	2.03223	222.141	0	0
1387398_at	Pkia	cAMP-dependent protein kinase inhibitor alpha [Source:RGD Symbol;Acc:621021]	ENSRNOG00000012095	2	96595088	96668222	1.34291	1.34291	66.9228	0	0
1384741_at	Pla2g3	phospholipase A2, group III [Source:RGD Symbol;Acc:1305323]	ENSRNOG00000025121	14	83724933	83730614	1.34022	1.34022	43.0289	0	0
1383503_at	Plek2	pleckstrin 2 [Source:RGD Symbol;Acc:1305786]	ENSRNOG00000010098	6	102075632	102095201	5.85067	5.85067	1646.11	0	0
1372824_at	Plekhf2	pleckstrin homology and FYVE domain containing 2 [Source:RGD Symbol;Acc:1312029]	ENSRNOG00000026662	5	24240242	24255606	1.54785	1.54785	97.9029	0	0
1395020_at	Plekhh1	pleckstrin homology, MyTH4 and FERM domain containing H1 [Source:RGD Symbol;Acc:1308362]	ENSRNOG00000010650	6	102215603	102262417	-1.35687	1.35687	34.1553	0	0
1382680_at	Plin2	perilipin 2 [Source:RGD Symbol;Acc:728889]	ENSRNOG00000007060	5	104984414	105010857	1.3552	1.3552	35.2065	0	0
1393723_at	Plk5	polo-like kinase 5 [Source:RGD Symbol;Acc:1305038]	ENSRNOG00000034102	7	12212911	12221330	-1.44711	1.44711	55.8943	0	0
1367807_at	Plod1	procollagen-lysine, 2-oxoglutarate 5-dioxygenase 1 [Source:RGD Symbol;Acc:621382]	ENSRNOG00000007763	5	164720587	164747083	1.33356	1.33356	83.6358	0	0
1393733_at	Plppr5	phospholipid phosphatase related 5 [Source:RGD Symbol;Acc:1309567]	ENSRNOG00000016878	2	219896765	220101791	2.13299	2.13299	332.428	0	0
1389654_at	Pls1	plastin 1 [Source:RGD Symbol;Acc:1307142]	ENSRNOG00000009945	8	103557364	103608913	-3.52738	3.52738	672.924	0	0
1377994_at	Pmaip1	phorbol-12-myristate-13-acetate-induced protein 1 [Source:RGD Symbol;Acc:1359266]	ENSRNOG00000018770	18	62174670	62181102	1.57517	1.57517	72.5352	0	0
1393229_at	Pmel	premelanosome protein [Source:RGD Symbol;Acc:1307513]	ENSRNOG00000023085	7	3133506	3143911	-1.41288	1.41288	53.9163	0	0
1385491_at	Pnmal2	paraneoplastic Ma antigen family-like 2 [Source:RGD Symbol;Acc:1560435]	ENSRNOG00000016863	1	78876205	78878779	-1.30097	1.30097	12.3528	0.000508912	0.00156937
1369989_at	Pnpo	pyridoxamine 5'-phosphate oxidase [Source:RGD Symbol;Acc:621456]	ENSRNOG00000046493	10	84874927	84881190	1.57197	1.57197	574.103	0	0
1369996_at	Polr2f	RNA polymerase II subunit F [Source:RGD Symbol;Acc:708567]	ENSRNOG00000011214	7	120380544	120390954	-1.63984	1.63984	330.19	0	0
1391699_at	Polr2f	RNA polymerase II subunit F [Source:RGD Symbol;Acc:708567]	ENSRNOG00000011214	7	120380544	120390954	1.3323	1.3323	55.6748	0	0
1398875_at	Polr3k	RNA polymerase III subunit K [Source:RGD Symbol;Acc:1587294]	ENSRNOG00000017843	3	177374812	177379008	1.59673	1.59673	290.701	0	0
1389336_at	Pop5	POP5 homolog, ribonuclease P/MRP subunit [Source:RGD Symbol;Acc:1311819]	ENSRNOG00000001199	12	47138346	47142852	1.48892	1.48892	58.6345	0	0
1383787_at	Popdc3	popeye domain containing 3 [Source:RGD Symbol;Acc:1590760]	ENSRNOG00000047102	20	50394650	50422560	-1.32665	1.32665	63.3612	0	0
1368213_at	Por	cytochrome p450 oxidoreductase [Source:RGD Symbol;Acc:68335]	ENSRNOG00000001442	12	23998411	24046814	-1.30437	1.30437	24.2065	1.13167e-06	6.7267e-06
1383188_at	Ppara	peroxisome proliferator activated receptor alpha [Source:RGD Symbol;Acc:3369]	ENSRNOG00000021463	7	126619196	126681752	1.55916	1.55916	118.571	0	0
1391187_at	Ppl	periplakin [Source:RGD Symbol;Acc:1305511]	ENSRNOG00000002930	10	10644572	10690223	1.44048	1.44048	89.8673	0	0
1389311_at	Ppm1a	protein phosphatase, Mg2+/Mn2+ dependent, 1A [Source:RGD Symbol;Acc:3373]	ENSRNOG00000005916	6	94429068	94484351	1.39364	1.39364	78.9409	0	0
1395309_at	Ppm1a	protein phosphatase, Mg2+/Mn2+ dependent, 1A [Source:RGD Symbol;Acc:3373]	ENSRNOG00000005916	6	94429068	94484351	1.30928	1.30928	36.9441	0	0
1388778_at	Ppm1k	protein phosphatase, Mg2+/Mn2+ dependent, 1K [Source:RGD Symbol;Acc:1308501]	ENSRNOG00000006893	4	88694583	88718533	1.61326	1.61326	277.701	0	0
1394939_at	Ppm1k	protein phosphatase, Mg2+/Mn2+ dependent, 1K [Source:RGD Symbol;Acc:1308501]	ENSRNOG00000006893	4	88694583	88718533	1.32416	1.32416	36.2734	0	0
1395823_at	Ppp2r5e	protein phosphatase 2 regulatory subunit B', epsilon [Source:RGD Symbol;Acc:1305657]	ENSRNOG00000005045	6	98417974	98566966	1.30639	1.30639	117.007	0	0
1369152_at	Ppp3r1	protein phosphatase 3, regulatory subunit B, alpha [Source:RGD Symbol;Acc:69230]	ENSRNOG00000043210	14	100311173	100360879	-1.3625	1.3625	27.6214	3.96084e-07	2.69054e-06
1390333_at	Ppp4c	protein phosphatase 4, catalytic subunit [Source:RGD Symbol;Acc:621225]	ENSRNOG00000019813	1	198219054	198225580	1.70909	1.70909	306.797	0	0
1391098_x_at	Pqlc2	PQ loop repeat containing 2 [Source:RGD Symbol;Acc:1311627]	ENSRNOG00000017706	5	157745490	157759322	-1.48348	1.48348	174.192	0	0
1391099_at	Pramef8	PRAME family member 8 [Source:RGD Symbol;Acc:1564061]	ENSRNOG00000027278	5	162183327	162199050	-1.39506	1.39506	85.3366	0	0
1393657_at	Prcp	prolylcarboxypeptidase [Source:RGD Symbol;Acc:1307842]	ENSRNOG00000010630	1	157701089	157750169	-1.43215	1.43215	66.453	0	0
1379248_at	Prcp	prolylcarboxypeptidase [Source:RGD Symbol;Acc:1307842]	ENSRNOG00000010630	1	157701089	157750169	-1.30723	1.30723	64.8091	0	0
1389104_s_at	Prdm2	PR/SET domain 2 [Source:RGD Symbol;Acc:1594531]	ENSRNOG00000033522	5	161770653	161879133	1.43872	1.43872	41.9718	0	0
1387886_at	Prelp	proline and arginine rich end leucine rich repeat protein [Source:RGD Symbol;Acc:620226]	ENSRNOG00000003120	13	50749514	50761355	-1.52305	1.52305	52.6761	0	0
1374004_at	Prepl	prolyl endopeptidase-like [Source:RGD Symbol;Acc:1310143]	ENSRNOG00000007326	6	8318979	8346197	-1.54946	1.54946	105.49	0	0
1370746_at	Prkacb	protein kinase cAMP-activated catalytic subunit beta [Source:RGD Symbol;Acc:1310574]	ENSRNOG00000004978	2	252605307	252691886	-1.38969	1.38969	15.5092	0.000103039	0.000394079
1372995_at	Prkd2	protein kinase D2 [Source:RGD Symbol;Acc:1308054]	ENSRNOG00000016434	1	78767911	78796231	-1.31582	1.31582	50.0356	0	0
1370384_a_at	Prlr	prolactin receptor [Source:RGD Symbol;Acc:3407]	ENSRNOG00000057557	2	60131776	60325692	-1.69577	1.69577	7.38976	0.00717705	0.0147185
1398262_at	Prps2	phosphoribosyl pyrophosphate synthetase 2 [Source:RGD Symbol;Acc:3415]	ENSRNOG00000004160	X	28435507	28472880	-1.33802	1.33802	34.1528	0	0
1374560_at	Prrc1	proline-rich coiled-coil 1 [Source:RGD Symbol;Acc:1565632]	ENSRNOG00000016433	18	52423883	52457575	-1.50149	1.50149	68.191	0	0
1384755_at	Prrt2	proline-rich transmembrane protein 2 [Source:RGD Symbol;Acc:1564195]	ENSRNOG00000029366	1	198451324	198454914	1.97638	1.97638	214.492	0	0
1379747_at	Prss35	protease, serine, 35 [Source:RGD Symbol;Acc:1311282]	ENSRNOG00000025184	8	94423808	94440503	3.67507	3.67507	341.239	0	0
1387851_at	Pter	phosphotriesterase related [Source:RGD Symbol;Acc:61313]	ENSRNOG00000017328	17	80250521	80311981	1.5211	1.5211	110.945	0	0
1388102_at	Ptgr1	prostaglandin reductase 1 [Source:RGD Symbol;Acc:621195]	ENSRNOG00000015072	5	76110738	76129441	1.3983	1.3983	59.1032	0	0
1368259_at	Ptgs1	prostaglandin-endoperoxide synthase 1 [Source:RGD Symbol;Acc:3439]	ENSRNOG00000007415	3	15560712	15582344	-1.42539	1.42539	38.6421	0	0
1380683_at	Ptprd	protein tyrosine phosphatase, receptor type, D [Source:RGD Symbol;Acc:1561090]	ENSRNOG00000005711	5	92862267	93244202	1.43852	1.43852	76.5251	0	0
1371115_at	Ptpre	protein tyrosine phosphatase, receptor type, E [Source:RGD Symbol;Acc:620771]	ENSRNOG00000015717	1	207887209	207987136	-1.62276	1.62276	181.431	0	0
1368589_at	Ptprj	protein tyrosine phosphatase, receptor type, J [Source:RGD Symbol;Acc:3454]	ENSRNOG00000034025	3	79233525	79390956	2.23021	2.23021	429.607	0	0
1368412_a_at	Ptpro	protein tyrosine phosphatase, receptor type, O [Source:RGD Symbol;Acc:62068]	ENSRNOG00000006231	4	171250818	171461677	1.31284	1.31284	43.7671	0	0
1378541_at	Pus7l	pseudouridylate synthase 7-like [Source:RGD Symbol;Acc:1304692]	ENSRNOG00000022570	7	135765303	135800481	2.47948	2.47948	467.691	0	0
1389585_at	Pvrl1						1.44408	1.44408	169.768	0	0
1374916_at	Pwp2	PWP2 periodic tryptophan protein homolog (yeast) [Source:RGD Symbol;Acc:1582817]	ENSRNOG00000001210	20	11228844	11243205	-2.00907	2.00907	227.469	0	0
1375862_at	Pxdn	peroxidasin [Source:RGD Symbol;Acc:1560694]	ENSRNOG00000060614	6	48866601	48980340	1.41481	1.41481	56.5186	0	0
1383072_at	Pygm	glycogen phosphorylase, muscle associated [Source:RGD Symbol;Acc:3461]	ENSRNOG00000021090	1	221756286	221771143	-1.50356	1.50356	57.5046	0	0
1375476_at	Pygm	glycogen phosphorylase, muscle associated [Source:RGD Symbol;Acc:3461]	ENSRNOG00000021090	1	221756286	221771143	-1.40691	1.40691	43.8143	0	0
1370982_at	Pygm	glycogen phosphorylase, muscle associated [Source:RGD Symbol;Acc:3461]	ENSRNOG00000021090	1	221756286	221771143	-1.30973	1.30973	52.7992	0	0
1368023_at	Qsox1	quiescin sulfhydryl oxidase 1 [Source:RGD Symbol;Acc:68957]	ENSRNOG00000003649	13	73423397	73460935	1.37708	1.37708	116.294	0	0
1382066_at	R3hdm2	R3H domain containing 2 [Source:RGD Symbol;Acc:1310066]	ENSRNOG00000007801	7	70697050	70805221	-1.44524	1.44524	92.7993	0	0
1385314_at	Rab14	RAB14, member RAS oncogene family [Source:RGD Symbol;Acc:620881]	ENSRNOG00000018901	3	14373275	14395362	1.88492	1.88492	232.031	0	0
1376796_at	Rab14	RAB14, member RAS oncogene family [Source:RGD Symbol;Acc:620881]	ENSRNOG00000018901	3	14373275	14395362	1.37021	1.37021	62.3749	0	0
1370758_at	Rab15	RAB15, member RAS oncogene family [Source:RGD Symbol;Acc:735172]	ENSRNOG00000007364	6	99845954	99870024	-1.41622	1.41622	53.6437	0	0
1384708_at	Rab3d	RAB3D, member RAS oncogene family [Source:RGD Symbol;Acc:620924]	ENSRNOG00000011582	8	22918699	22929294	-1.62777	1.62777	125.567	0	0
1393699_at	Rab3d	RAB3D, member RAS oncogene family [Source:RGD Symbol;Acc:620924]	ENSRNOG00000011582	8	22918699	22929294	-1.39636	1.39636	147.03	0	0
1376807_at	Rabl3	RAB, member of RAS oncogene family-like 3 [Source:RGD Symbol;Acc:1306436]	ENSRNOG00000026085	11	66049635	66078669	1.39222	1.39222	86.9097	0	0
1391491_a_at	Rad23b	RAD23 homolog B, nucleotide excision repair protein [Source:RGD Symbol;Acc:1562958]	ENSRNOG00000016137	5	72103704	72141700	-1.35497	1.35497	19.2485	1.64092e-05	7.65105e-05
1396036_at	Ralgps2	Ral GEF with PH domain and SH3 binding motif 2 [Source:RGD Symbol;Acc:1311537]	ENSRNOG00000004736	13	74422944	74564184	1.3999	1.3999	42.7779	0	0
1374369_at	Raph1	Ras association (RalGDS/AF-6) and pleckstrin homology domains 1 [Source:RGD Symbol;Acc:1308387]	ENSRNOG00000014722	9	67293309	67341341	1.33702	1.33702	26.2932	6.22418e-07	4.03146e-06
1371691_at	Rarres2	retinoic acid receptor responder 2 [Source:RGD Symbol;Acc:1309874]	ENSRNOG00000024705	4	78205812	78208767	1.4184	1.4184	211.685	0	0
1386701_at	Rasgef1b	RasGEF domain family, member 1B [Source:RGD Symbol;Acc:1562220]	ENSRNOG00000002345	14	11988671	12027381	-1.37445	1.37445	69.2346	0	0
1369780_at	Rasgrf2						-1.50775	1.50775	113.887	0	0
1390159_at	Rasgrp3	RAS guanyl releasing protein 3 [Source:RGD Symbol;Acc:1304612]	ENSRNOG00000032703	6	21072634	21135880	1.4563	1.4563	48.8074	0	0
1376909_at	Rasl10a	RAS-like, family 10, member A [Source:RGD Symbol;Acc:1306100]	ENSRNOG00000008951	14	85311089	85314270	-1.71486	1.71486	291.723	0	0
1375093_at	Rbks	ribokinase [Source:RGD Symbol;Acc:1310064]	ENSRNOG00000004710	6	26051396	26128906	-1.3184	1.3184	63.7928	0	0
1393569_at	Rbm18	RNA binding motif protein 18 [Source:RGD Symbol;Acc:1307411]	ENSRNOG00000006763	3	15444043	15463881	-1.35657	1.35657	28.6594	1.6975e-07	1.21604e-06
1367939_at	Rbp1	retinol binding protein 1 [Source:RGD Symbol;Acc:3543]	ENSRNOG00000013794	8	106449321	106470842	-1.94422	1.94422	102.489	0	0
1375897_at	Rbsn	rabenosyn, RAB effector [Source:RGD Symbol;Acc:1305397]	ENSRNOG00000011391	4	124052300	124080906	-1.63045	1.63045	200.304	0	0
1392101_s_at	Rbsn	rabenosyn, RAB effector [Source:RGD Symbol;Acc:1305397]	ENSRNOG00000011391	4	124052300	124080906	-1.46044	1.46044	108.442	0	0
1382308_at	Rc3h2	ring finger and CCCH-type domains 2 [Source:RGD Symbol;Acc:1304833]	ENSRNOG00000009196	3	21623041	21670014	1.32017	1.32017	53.8082	0	0
1374235_at	Rcan2	regulator of calcineurin 2 [Source:RGD Symbol;Acc:69198]	ENSRNOG00000010350	9	19518558	19749145	-1.50491	1.50491	110.69	0	0
1375542_at	Rdx	radixin [Source:RGD Symbol;Acc:1359472]	ENSRNOG00000012237	8	56585396	56610612	1.47119	1.47119	116.523	0	0
1370806_at	Retsat	retinol saturase [Source:RGD Symbol;Acc:628802]	ENSRNOG00000014090	4	100465170	100474301	1.69181	1.69181	521.677	0	0
1388912_at	Rexo4	REX4 homolog, 3'-5' exonuclease [Source:RGD Symbol;Acc:1306220]	ENSRNOG00000027867	3	5500589	5510908	-1.89758	1.89758	339.436	0	0
1371749_at	RGD1306001						-1.53568	1.53568	114.776	0	0
1378007_at	RGD1306148						-1.5782	1.5782	135.818	0	0
1389277_at	RGD1306148	similar to KIAA0368 [Source:RGD Symbol;Acc:1306148]	ENSRNOG00000025076	5	75931293	76039760	1.3391	1.3391	95.2782	0	0
1370901_at	RGD1306215	similar to hypothetical protein MGC36831 [Source:RGD Symbol;Acc:1306215]	ENSRNOG00000015294	3	2678956	2680622	1.33883	1.33883	64.1754	0	0
1377257_at	RGD1307830	similar to cDNA sequence BC003331 [Source:RGD Symbol;Acc:1307830]	ENSRNOG00000002473	13	67583621	67609469	-1.39398	1.39398	62.0538	0	0
1397696_at	RGD1307830	similar to cDNA sequence BC003331 [Source:RGD Symbol;Acc:1307830]	ENSRNOG00000002473	13	67583621	67609469	-1.37107	1.37107	72.6256	0	0
1390502_at	RGD1309104	similar to RIKEN cDNA 1700025G04 gene [Source:RGD Symbol;Acc:1309104]	ENSRNOG00000028236	13	69265649	69385074	-1.30147	1.30147	59.2468	0	0
1380407_at	RGD1310352	similar to HTGN29 protein; keratinocytes associated transmembrane protein 2 [Source:RGD Symbol;Acc:1310352]	ENSRNOG00000006148	10	37757146	37769776	2.19749	2.19749	412.535	0	0
1371619_at	RGD1310352	similar to HTGN29 protein; keratinocytes associated transmembrane protein 2 [Source:RGD Symbol;Acc:1310352]	ENSRNOG00000006148	10	37757146	37769776	-1.43494	1.43494	158.58	0	0
1398577_at	RGD1310507	similar to RIKEN cDNA 1300017J02 [Source:RGD Symbol;Acc:1310507]	ENSRNOG00000009434	8	111727984	111777677	1.53753	1.53753	187.365	0	0
1379288_at	RGD1559786	similar to RIKEN cDNA 0610037L13 [Source:RGD Symbol;Acc:1559786]	ENSRNOG00000012724	5	127489418	127497293	-1.31251	1.31251	55.4749	0	0
1381847_at	RGD1561413 /// RGD1565622						1.86887	1.86887	225.531	0	0
1390317_at	RGD1561849	similar to RIKEN cDNA 3110035E14 [Source:RGD Symbol;Acc:1561849]	ENSRNOG00000021663	5	9355507	9381214	1.34768	1.34768	152.299	0	0
1398029_at	RGD1561849	similar to RIKEN cDNA 3110035E14 [Source:RGD Symbol;Acc:1561849]	ENSRNOG00000021663	5	9355507	9381214	1.3311	1.3311	28.5168	2.26334e-07	1.61477e-06
1378283_at	RGD1562465						1.99914	1.99914	255.253	0	0
1391568_at	RGD1562618	similar to RIKEN cDNA 6030419C18 gene [Source:RGD Symbol;Acc:1562618]	ENSRNOG00000026238	8	63286773	63301914	-1.75315	1.75315	134.274	0	0
1384854_at	RGD1566359	similar to RIKEN cDNA B230219D22 [Source:RGD Symbol;Acc:1566359]	ENSRNOG00000047934	17	9457719	9458288	-1.35014	1.35014	63.0449	0	0
1368887_at	RGD1566401						1.44461	1.44461	95.7345	0	0
1369957_at	Rgs5	regulator of G-protein signaling 5 [Source:RGD Symbol;Acc:3568]	ENSRNOG00000002730	13	87966758	88003035	-1.3875	1.3875	30.0129	5.65835e-08	4.16917e-07
1387403_at	Rgs8	regulator of G-protein signaling 8 [Source:RGD Symbol;Acc:3571]	ENSRNOG00000002369	13	71086745	71141075	-1.36715	1.36715	36.2585	0	0
1389003_at	Rhobtb3	Rho-related BTB domain containing 3 [Source:RGD Symbol;Acc:1311683]	ENSRNOG00000012414	2	2627393	2683116	1.53393	1.53393	133.435	0	0
1383012_at	Rhpn2	rhophilin, Rho GTPase binding protein 2 [Source:RGD Symbol;Acc:1308366]	ENSRNOG00000011885	1	91596397	91657395	1.33492	1.33492	24.6167	9.05336e-07	5.47226e-06
1394527_at	Ripk2	receptor-interacting serine-threonine kinase 2 [Source:RGD Symbol;Acc:1309167]	ENSRNOG00000009389	5	29838747	29870735	1.31395	1.31395	74.2858	0	0
1376066_at	Rnd3	Rho family GTPase 3 [Source:RGD Symbol;Acc:1359690]	ENSRNOG00000004624	3	36642587	36660758	1.60711	1.60711	146.09	0	0
1394077_at	Rnd3	Rho family GTPase 3 [Source:RGD Symbol;Acc:1359690]	ENSRNOG00000004624	3	36642587	36660758	1.38088	1.38088	65.5702	0	0
1383694_at	Rnf208	ring finger protein 208 [Source:RGD Symbol;Acc:1565957]	ENSRNOG00000010607	3	2462466	2463790	1.3301	1.3301	63.5924	0	0
1380651_at	Rnf6	ring finger protein 6 [Source:RGD Symbol;Acc:1306092]	ENSRNOG00000000968	12	10574168	10583208	-3.60803	3.60803	740.577	0	0
1386846_at	Rprd1a	regulation of nuclear pre-mRNA domain containing 1A [Source:RGD Symbol;Acc:1307374]	ENSRNOG00000016036	18	16453369	16497886	-1.33096	1.33096	26.0882	6.22418e-07	4.03146e-06
1398323_at	Rps2-ps2	ribosomal protein S2, pseudogene 2 [Source:RGD Symbol;Acc:1595733]	ENSRNOG00000060523	20	3134704	3135301	-2.20974	2.20974	400.929	0	0
1374993_at	Rpusd1	RNA pseudouridylate synthase domain containing 1 [Source:RGD Symbol;Acc:1304934]	ENSRNOG00000023639	10	15099009	15102960	1.33962	1.33962	73.2201	0	0
1388710_at	Rreb1	ras responsive element binding protein 1 [Source:RGD Symbol;Acc:1310904]	ENSRNOG00000015701	17	27539133	27665266	-1.50808	1.50808	106.944	0	0
1370913_at	Rsad2	radical S-adenosyl methionine domain containing 2 [Source:RGD Symbol;Acc:620495]	ENSRNOG00000007539	6	45655954	45669148	1.32344	1.32344	21.8765	4.30035e-06	2.30001e-05
1390943_at	Rsrp1	arginine and serine rich protein 1 [Source:RGD Symbol;Acc:1359529]	ENSRNOG00000017309	5	153260930	153264669	-1.31043	1.31043	13.4267	0.000295536	0.000988622
1370463_x_at	RT1-CE16	RT1 class I, locus CE16 [Source:RGD Symbol;Acc:1359403]	ENSRNOG00000059770	20	3791629	3796275	-1.87872	1.87872	101.023	0	0
1370883_at	RT1-Da	RT1 class II, locus Da [Source:RGD Symbol;Acc:1593283]	ENSRNOG00000032844	20	4127644	4132616	-1.49333	1.49333	29.7921	5.65835e-08	4.16917e-07
1387839_at	RT1-N1 /// RT1-N2						3.17936	3.17936	509.284	0	0
1388212_a_at	RT1-S3	RT1 class Ib, locus S3 [Source:RGD Symbol;Acc:735037]	ENSRNOG00000000777	20	3176107	3179818	-1.59507	1.59507	87.9636	0	0
1388213_a_at	RT1-S3	RT1 class Ib, locus S3 [Source:RGD Symbol;Acc:735037]	ENSRNOG00000000777	20	3176107	3179818	-1.41351	1.41351	42.1757	0	0
1371123_x_at	RT1-S3	RT1 class Ib, locus S3 [Source:RGD Symbol;Acc:735037]	ENSRNOG00000000777	20	3176107	3179818	-1.39313	1.39313	56.5656	0	0
1388164_at	RT1-S3	RT1 class Ib, locus S3 [Source:RGD Symbol;Acc:735037]	ENSRNOG00000000777	20	3176107	3179818	-1.34051	1.34051	40.9307	0	0
1388694_at	RT1-T24-3	RT1 class I, locus T24, gene 3 [Source:RGD Symbol;Acc:1624211]	ENSRNOG00000045924	20	3226313	3233694	3.35133	3.35133	871.721	0	0
1389734_x_at	RT1-T24-4	RT1 class I, locus T24, gene 4 [Source:RGD Symbol;Acc:1598233]	ENSRNOG00000042905	20	3189473	3197457	-3.78959	3.78959	804.42	0	0
1374921_at	Rtel1	regulator of telomere elongation helicase 1 [Source:RGD Symbol;Acc:1306721]	ENSRNOG00000027513	3	176818437	176856531	-2.60143	2.60143	555.788	0	0
1391964_at	Rtel1	regulator of telomere elongation helicase 1 [Source:RGD Symbol;Acc:1306721]	ENSRNOG00000027513	3	176818437	176856531	-1.82321	1.82321	194.81	0	0
1397955_at	Rtel1	regulator of telomere elongation helicase 1 [Source:RGD Symbol;Acc:1306721]	ENSRNOG00000027513	3	176818437	176856531	-1.46333	1.46333	102.691	0	0
1374962_at	Rtn4ip1	reticulon 4 interacting protein 1 [Source:RGD Symbol;Acc:1563384]	ENSRNOG00000000279	20	48881194	48925081	-1.48855	1.48855	167.532	0	0
1393404_at	Rtn4rl1	reticulon 4 receptor-like 1 [Source:RGD Symbol;Acc:727812]	ENSRNOG00000003121	10	62035866	62109078	-1.35258	1.35258	136.307	0	0
1379285_at	Rtp4	receptor (chemosensory) transporter protein 4 [Source:RGD Symbol;Acc:1306974]	ENSRNOG00000028895	11	80638945	80650802	1.97455	1.97455	128.371	0	0
1385215_at	Runx1t1	RUNX1 translocation partner 1 [Source:RGD Symbol;Acc:1305490]	ENSRNOG00000005673	5	27312928	27442841	2.32435	2.32435	245.386	0	0
1382088_at	Ryr2	ryanodine receptor 2 [Source:RGD Symbol;Acc:620314]	ENSRNOG00000017060	17	65535403	65955606	-1.30843	1.30843	67.33	0	0
1386890_at	S100a10	S100 calcium binding protein A10 [Source:RGD Symbol;Acc:628655]	ENSRNOG00000023226	2	193892589	193901236	1.44927	1.44927	180.454	0	0
1367846_at	S100a4	S100 calcium-binding protein A4 [Source:RGD Symbol;Acc:3245]	ENSRNOG00000011821	2	189997129	189999604	1.35052	1.35052	42.892	0	0
1386685_at	Sacs	sacsin molecular chaperone [Source:RGD Symbol;Acc:1307281]	ENSRNOG00000014509	15	41448064	41530398	-1.46231	1.46231	49.4516	0	0
1397333_at	Samd12	sterile alpha motif domain containing 12 [Source:RGD Symbol;Acc:1561402]	ENSRNOG00000043390	7	92993330	93502591	1.48654	1.48654	72.9048	0	0
1390838_at	Satb2	SATB homeobox 2 [Source:RGD Symbol;Acc:1562369]	ENSRNOG00000010188	9	63456783	63641400	1.3766	1.3766	16.9617	5.04159e-05	0.00020929
1375888_at	Sbf2	SET binding factor 2 [Source:RGD Symbol;Acc:1588657]	ENSRNOG00000009812	1	174948913	175420160	-1.29988	1.29988	41.5636	0	0
1368158_at	Scfd1	sec1 family domain containing 1 [Source:RGD Symbol;Acc:619828]	ENSRNOG00000031203	6	72124417	72202713	-1.35862	1.35862	74.2057	0	0
1369311_at	Scn2b	sodium voltage-gated channel beta subunit 2 [Source:RGD Symbol;Acc:3633]	ENSRNOG00000016221	8	49418965	49427689	-1.6313	1.6313	52.7168	0	0
1369691_at	Scn3a	sodium voltage-gated channel alpha subunit 3 [Source:RGD Symbol;Acc:3635]	ENSRNOG00000005007	3	51532627	51643140	-1.94267	1.94267	319.673	0	0
1390704_at	Sdad1	SDA1 domain containing 1 [Source:RGD Symbol;Acc:1359112]	ENSRNOG00000022229	14	17247362	17274623	1.30173	1.30173	46.1863	0	0
1388857_at	Sec23b	Sec23 homolog B, coat complex II component [Source:RGD Symbol;Acc:1310699]	ENSRNOG00000008411	3	138715570	138757111	1.5863	1.5863	222.931	0	0
1380163_at	Sec23ip	SEC23 interacting protein [Source:RGD Symbol;Acc:1309328]	ENSRNOG00000020411	1	200167169	200210377	1.41879	1.41879	137.47	0	0
1392955_at	Sel1l	SEL1L ERAD E3 ligase adaptor subunit [Source:RGD Symbol;Acc:620147]	ENSRNOG00000004464	6	115572649	115616859	1.35325	1.35325	74.5074	0	0
1373508_at	Selt						-1.55276	1.55276	94.2312	0	0
1391856_at	Sema3g	semaphorin 3G [Source:RGD Symbol;Acc:1306079]	ENSRNOG00000018952	16	7303578	7315390	1.30543	1.30543	35.6293	0	0
1390437_at	Sema5a	semaphorin 5A [Source:RGD Symbol;Acc:1308650]	ENSRNOG00000011977	2	85377318	85808970	-1.49366	1.49366	142.573	0	0
1394038_at	Sept10	septin 10 [Source:RGD Symbol;Acc:1359307]	ENSRNOG00000049507	20	28722580	28814636	1.37258	1.37258	73.3704	0	0
1375084_at	Serinc2	serine incorporator 2 [Source:RGD Symbol;Acc:1311396]	ENSRNOG00000012989	5	148470061	148492232	-1.38055	1.38055	71.7798	0	0
1376174_at	Serpina11	serpin family A member 11 [Source:RGD Symbol;Acc:1359239]	ENSRNOG00000011141	6	127647184	127656603	1.62705	1.62705	154.847	0	0
1368224_at	Serpina3n						1.31945	1.31945	49.0058	0	0
1375003_at	Serpinb6	serpin family B member 6 [Source:RGD Symbol;Acc:735108]	ENSRNOG00000017962	17	32190801	32209590	-1.55493	1.55493	137.264	0	0
1373672_at	Serpinb9	serpin family B member 9 [Source:RGD Symbol;Acc:1549730]	ENSRNOG00000033772	17	32650441	32661865	1.47381	1.47381	92.434	0	0
1373592_at	Serpinb9	serpin family B member 9 [Source:RGD Symbol;Acc:1549730]	ENSRNOG00000033772	17	32650441	32661865	1.31881	1.31881	42.9799	0	0
1388991_at	Sestd1	SEC14 and spectrin domain containing 1 [Source:RGD Symbol;Acc:1562244]	ENSRNOG00000012603	3	64044112	64095120	1.32159	1.32159	37.1891	0	0
1385511_at	Sez6l	seizure related 6 homolog like [Source:RGD Symbol;Acc:1563628]	ENSRNOG00000025612	12	50090464	50241995	-1.32711	1.32711	27.1104	4.52668e-07	3.06038e-06
1379123_at	Sez6l2	seizure related 6 homolog like 2 [Source:RGD Symbol;Acc:1565281]	ENSRNOG00000027098	1	198383201	198403544	-1.31294	1.31294	23.8525	1.24484e-06	7.24084e-06
1388668_at	Sf3a3	splicing factor 3a, subunit 3 [Source:RGD Symbol;Acc:1308726]	ENSRNOG00000007629	5	142702685	142722341	-2.53273	2.53273	596.354	0	0
1390119_at	Sfrp2	secreted frizzled-related protein 2 [Source:RGD Symbol;Acc:735163]	ENSRNOG00000009465	2	182723854	182731764	1.46333	1.46333	43.6319	0	0
1380338_at	Sh2d5	SH2 domain containing 5 [Source:RGD Symbol;Acc:1305952]	ENSRNOG00000014909	5	156613741	156626529	-1.34729	1.34729	100.345	0	0
1368285_at	Shbg	sex hormone binding globulin [Source:RGD Symbol;Acc:3671]	ENSRNOG00000011357	10	56219858	56223245	-1.55915	1.55915	112.04	0	0
1392285_at	Shisa4	shisa family member 4 [Source:RGD Symbol;Acc:1312041]	ENSRNOG00000007369	13	52193989	52197205	1.53343	1.53343	155.802	0	0
1380435_at	Shoc2	SHOC2 leucine-rich repeat scaffold protein [Source:RGD Symbol;Acc:1308146]	ENSRNOG00000015339	1	274688580	274751816	1.68782	1.68782	179.652	0	0
1397022_at	Siah1	siah E3 ubiquitin protein ligase 1 [Source:RGD Symbol;Acc:620449]	ENSRNOG00000015143	19	21372163	21395767	1.38418	1.38418	83.4912	0	0
1385465_at	Siglec5	sialic acid binding Ig-like lectin 5 [Source:RGD Symbol;Acc:1305432]	ENSRNOG00000021474	1	98562346	98570949	-2.03923	2.03923	216.289	0	0
1390532_at	Slc13a4	solute carrier family 13 member 4 [Source:RGD Symbol;Acc:1359715]	ENSRNOG00000011184	4	62797677	62840357	-1.40163	1.40163	8.61396	0.00370956	0.00853944
1386679_at	Slc14a1	solute carrier family 14 member 1 [Source:RGD Symbol;Acc:3688]	ENSRNOG00000016753	18	74461055	74485139	2.01091	2.01091	456.456	0	0
1390036_at	Slc16a6	solute carrier family 16, member 6 [Source:RGD Symbol;Acc:735117]	ENSRNOG00000000245	10	97735548	97756521	-1.33216	1.33216	26.5174	6.22418e-07	4.03146e-06
1376267_at	Slc16a6	solute carrier family 16, member 6 [Source:RGD Symbol;Acc:735117]	ENSRNOG00000000245	10	97735548	97756521	-1.31763	1.31763	20.1839	9.56261e-06	4.66742e-05
1392789_at	Slc25a36	solute carrier family 25 member 36 [Source:RGD Symbol;Acc:1591928]	ENSRNOG00000013802	8	104966124	104995725	-1.35692	1.35692	17.4751	4.15889e-05	0.000176891
1393178_at	Slc25a44	solute carrier family 25, member 44 [Source:RGD Symbol;Acc:1307244]	ENSRNOG00000025269	2	187774062	187786731	2.05323	2.05323	439.593	0	0
1387707_at	Slc2a3	solute carrier family 2 member 3 [Source:RGD Symbol;Acc:3706]	ENSRNOG00000008376	4	155408233	155631856	-1.3098	1.3098	21.1803	6.5071e-06	3.34507e-05
1368046_at	Slc31a1	solute carrier family 31 member 1 [Source:RGD Symbol;Acc:620059]	ENSRNOG00000014475	5	78222504	78249358	-1.33217	1.33217	29.936	5.65835e-08	4.16917e-07
1368440_at	Slc3a1	solute carrier family 3 member 1 [Source:RGD Symbol;Acc:3709]	ENSRNOG00000007006	6	8284878	8318674	5.55768	5.55768	770.039	0	0
1384934_at	Slc41a2	solute carrier family 41 member 2 [Source:RGD Symbol;Acc:1307292]	ENSRNOG00000008713	7	26522314	26607861	1.32025	1.32025	32.0448	0	0
1374087_at	Slc48a1	solute carrier family 48 member 1 [Source:RGD Symbol;Acc:1562880]	ENSRNOG00000053196	7	139271698	139279499	-1.38609	1.38609	60.7628	0	0
1369160_a_at	Slc4a7	solute carrier family 4 member 7 [Source:RGD Symbol;Acc:621208]	ENSRNOG00000005957	15	11836286	11912916	1.30993	1.30993	16.4097	6.68251e-05	0.000269522
1381922_at	Slc5a11	solute carrier family 5 member 11 [Source:RGD Symbol;Acc:621410]	ENSRNOG00000013407	1	193187972	193226649	1.4875	1.4875	84.1198	0	0
1369705_at	Slc6a20						-1.37533	1.37533	29.2648	1.6975e-07	1.21604e-06
1368778_at	Slc6a6	solute carrier family 6 member 6 [Source:RGD Symbol;Acc:61912]	ENSRNOG00000009019	4	123642210	123713464	1.41579	1.41579	68.1359	0	0
1378133_at	Slc7a11	solute carrier family 7 member 11 [Source:RGD Symbol;Acc:1309275]	ENSRNOG00000010210	2	139453774	139528162	-1.5084	1.5084	180.781	0	0
1387542_at	Slc9a3	solute carrier family 9 member A3 [Source:RGD Symbol;Acc:3720]	ENSRNOG00000015159	1	31734327	31777070	-1.57314	1.57314	103.264	0	0
1372889_at	Slco2a1	solute carrier organic anion transporter family, member 2a1 [Source:RGD Symbol;Acc:3051]	ENSRNOG00000009005	8	111495331	111577833	1.30528	1.30528	38.1265	0	0
1392178_at	Slitrk1	SLIT and NTRK-like family, member 1 [Source:RGD Symbol;Acc:1308858]	ENSRNOG00000009209	15	93303382	93307420	-1.31913	1.31913	12.3041	0.000521756	0.00160427
1379475_at	Slx4ip	SLX4 interacting protein [Source:RGD Symbol;Acc:1563120]	ENSRNOG00000007430	3	129885826	130069390	1.39411	1.39411	93.8544	0	0
1389127_at	Smad3	SMAD family member 3 [Source:RGD Symbol;Acc:3032]	ENSRNOG00000008620	8	68569530	68678349	-1.37788	1.37788	75.4808	0	0
1392038_at	Smg1	SMG1, nonsense mediated mRNA decay associated PI3K related kinase [Source:RGD Symbol;Acc:1563508]	ENSRNOG00000047386	1	187784270	187883157	-1.41879	1.41879	33.9187	0	0
1394502_at	Smim19	small integral membrane protein 19 [Source:RGD Symbol;Acc:2318364]	ENSRNOG00000024930	16	74408183	74422215	-1.46592	1.46592	123.288	0	0
1388545_at	Smoc1	SPARC related modular calcium binding 1 [Source:RGD Symbol;Acc:1303126]	ENSRNOG00000005998	6	104718512	104877980	1.33046	1.33046	41.6547	0	0
1370049_at	Smpd2	sphingomyelin phosphodiesterase 2 [Source:RGD Symbol;Acc:619753]	ENSRNOG00000000306	20	46211892	46215120	1.45336	1.45336	127.712	0	0
1394243_at	Sms	spermine synthase [Source:RGD Symbol;Acc:1564826]	ENSRNOG00000007688	X	40363646	40415109	1.3466	1.3466	45.9442	0	0
1394627_at	Snx19	sorting nexin 19 [Source:RGD Symbol;Acc:1309857]	ENSRNOG00000014719	8	31497639	31534077	1.48271	1.48271	92.5991	0	0
1379804_at	Snx27	sorting nexin family member 27 [Source:RGD Symbol;Acc:628705]	ENSRNOG00000020893	2	195738619	195821608	1.41949	1.41949	91.497	0	0
1392118_at	Soga1	suppressor of glucose, autophagy associated 1 [Source:RGD Symbol;Acc:1563627]	ENSRNOG00000053240	3	153125620	153188915	-1.84151	1.84151	166.474	0	0
1379281_at	Sostdc1	sclerostin domain containing 1 [Source:RGD Symbol;Acc:628877]	ENSRNOG00000005770	6	55812747	55817066	-2.1485	2.1485	13.0571	0.000356759	0.00115943
1395014_at	Spg7	SPG7, paraplegin matrix AAA peptidase subunit [Source:RGD Symbol;Acc:727940]	ENSRNOG00000015150	19	55880561	55915502	2.02306	2.02306	555.285	0	0
1382393_at	Spg7	SPG7, paraplegin matrix AAA peptidase subunit [Source:RGD Symbol;Acc:727940]	ENSRNOG00000015150	19	55880561	55915502	1.35691	1.35691	73.7671	0	0
1383290_at	Spint1	serine peptidase inhibitor, Kunitz type 1 [Source:RGD Symbol;Acc:1303138]	ENSRNOG00000012811	3	111049118	111062011	1.32511	1.32511	40.4628	0	0
1367581_a_at	Spp1	secreted phosphoprotein 1 [Source:RGD Symbol;Acc:3752]	ENSRNOG00000043451	14	6673686	6679901	2.27628	2.27628	119.257	0	0
1383603_at	Sppl2a	signal peptide peptidase-like 2A [Source:RGD Symbol;Acc:1563001]	ENSRNOG00000011652	3	119361655	119405453	1.46571	1.46571	100.384	0	0
1395260_at	Sppl2a	signal peptide peptidase-like 2A [Source:RGD Symbol;Acc:1563001]	ENSRNOG00000011652	3	119361655	119405453	1.36422	1.36422	72.8069	0	0
1397231_at	Sprn	shadow of prion protein homolog (zebrafish) [Source:RGD Symbol;Acc:1561845]	ENSRNOG00000018927	1	212622094	212622537	-1.59827	1.59827	58.0208	0	0
1379466_at	Sprn	shadow of prion protein homolog (zebrafish) [Source:RGD Symbol;Acc:1561845]	ENSRNOG00000018927	1	212622094	212622537	-1.38593	1.38593	47.2582	0	0
1373018_at	Spryd3	SPRY domain containing 3 [Source:RGD Symbol;Acc:1561500]	ENSRNOG00000010793	7	143721088	143738237	1.58288	1.58288	119.116	0	0
1384236_at	Sptssb	serine palmitoyltransferase, small subunit B [Source:RGD Symbol;Acc:2324614]	ENSRNOG00000009388	2	166654043	166682325	1.78855	1.78855	149.347	0	0
1391628_at	Ss18	SS18, nBAF chromatin remodeling complex subunit [Source:RGD Symbol;Acc:1311919]	ENSRNOG00000016800	18	6020267	6083033	-1.31762	1.31762	22.7054	2.65942e-06	1.47498e-05
1379451_at	Ssbp2	single-stranded DNA binding protein 2 [Source:RGD Symbol;Acc:1562968]	ENSRNOG00000016213	2	20431243	20702515	-1.31587	1.31587	40.8604	0	0
1369718_at	Ssr3	signal sequence receptor, gamma [Source:RGD Symbol;Acc:621630]	ENSRNOG00000011148	2	156011002	156014527	-1.62528	1.62528	74.587	0	0
1367762_at	Sst	somatostatin [Source:RGD Symbol;Acc:3761]	ENSRNOG00000001837	11	80358211	80359444	-1.86727	1.86727	302.729	0	0
1373288_at	St5	suppression of tumorigenicity 5 [Source:RGD Symbol;Acc:1308995]	ENSRNOG00000013934	1	174137120	174289647	-1.93123	1.93123	254.048	0	0
1389806_at	Stard10	StAR-related lipid transfer domain containing 10 [Source:RGD Symbol;Acc:1306548]	ENSRNOG00000019491	1	166428761	166457509	-1.44067	1.44067	79.8816	0	0
1392708_at	Stard6	StAR-related lipid transfer domain containing 6 [Source:RGD Symbol;Acc:1359639]	ENSRNOG00000026324	18	68983545	69000993	1.34424	1.34424	71.6693	0	0
1391527_at	Stat6	signal transducer and activator of transcription 6 [Source:RGD Symbol;Acc:1309063]	ENSRNOG00000025023	7	70946228	70964484	1.63185	1.63185	66.8472	0	0
1388396_at	Stk25	serine/threonine kinase 25 [Source:RGD Symbol;Acc:727809]	ENSRNOG00000018181	9	100767579	100779715	-1.36547	1.36547	95.7915	0	0
1380763_at	Strbp	spermatid perinuclear RNA binding protein [Source:RGD Symbol;Acc:620673]	ENSRNOG00000010150	3	21828298	21904270	1.3134	1.3134	31.8742	0	0
1387359_at	Stx1a	syntaxin 1A [Source:RGD Symbol;Acc:69430]	ENSRNOG00000029165	12	24682041	24710019	-1.41628	1.41628	41.1846	0	0
1370518_a_at	Stxbp1	syntaxin binding protein 1 [Source:RGD Symbol;Acc:3785]	ENSRNOG00000015420	3	11823785	11885417	-1.30719	1.30719	18.6691	2.19544e-05	9.97085e-05
1393409_at	Stxbp6	syntaxin binding protein 6 [Source:RGD Symbol;Acc:1306117]	ENSRNOG00000004198	6	65089318	65319527	-1.3666	1.3666	43.9226	0	0
1372681_at	Stxbp6	syntaxin binding protein 6 [Source:RGD Symbol;Acc:1306117]	ENSRNOG00000004198	6	65089318	65319527	-1.31135	1.31135	59.1892	0	0
1369047_at	Sult1d1	sulfotransferase family 1D, member 1 [Source:RGD Symbol;Acc:620491]	ENSRNOG00000001960	14	22091777	22126021	1.38194	1.38194	32.2931	0	0
1395718_at	Syndig1l	synapse differentiation inducing 1-like [Source:RGD Symbol;Acc:1589004]	ENSRNOG00000027645	6	108393628	108415093	1.31487	1.31487	57.2103	0	0
1377653_at	Syne2	spectrin repeat containing nuclear envelope protein 2 [Source:RGD Symbol;Acc:1305248]	ENSRNOG00000005323	6	98844926	99153551	-1.31433	1.31433	60.6091	0	0
1384716_at	Syt1	synaptotagmin 1 [Source:RGD Symbol;Acc:3803]	ENSRNOG00000006426	7	50084060	50638798	-1.34368	1.34368	20.398	9.05336e-06	4.45198e-05
1388060_at	Syt12	synaptotagmin 12 [Source:RGD Symbol;Acc:621876]	ENSRNOG00000019306	1	219688451	219719272	1.75434	1.75434	221.473	0	0
1376417_at	Syt6	synaptotagmin 6 [Source:RGD Symbol;Acc:62012]	ENSRNOG00000019163	2	206064179	206127907	-1.31631	1.31631	35.8713	0	0
1377111_at	Tab3	TGF-beta activated kinase 1/MAP3K7 binding protein 3 [Source:RGD Symbol;Acc:1594527]	ENSRNOG00000003643	X	54062935	54086339	-1.64881	1.64881	87.1743	0	0
1393754_at	Tbc1d1	TBC1 domain family member 1 [Source:RGD Symbol;Acc:1304562]	ENSRNOG00000002180	14	45598743	45797887	-1.3193	1.3193	25.3406	7.35585e-07	4.6237e-06
1379469_at	Tbl1x	transducin (beta)-like 1 X-linked [Source:RGD Symbol;Acc:1563868]	ENSRNOG00000003686	X	44830849	44988551	1.32128	1.32128	34.8166	0	0
1377580_at	Tcaf1	TRPM8 channel-associated factor 1 [Source:RGD Symbol;Acc:1565474]	ENSRNOG00000017911	4	72124234	72143748	-1.32865	1.32865	12.2187	0.000545521	0.00166725
1389778_a_at	Tceb3						-1.32305	1.32305	44.7492	0	0
1393137_at	Tctex1d1	Tctex1 domain containing 1 [Source:RGD Symbol;Acc:1311932]	ENSRNOG00000023100	5	122508388	122521245	1.64729	1.64729	141.414	0	0
1368268_at	Tdg	thymine-DNA glycosylase [Source:RGD Symbol;Acc:620959]	ENSRNOG00000027124	7	27193998	27214236	-1.30905	1.30905	54.5016	0	0
1369919_at	Tef	TEF, PAR bZIP transcription factor [Source:RGD Symbol;Acc:3841]	ENSRNOG00000019383	7	123043503	123058604	-1.31681	1.31681	26.4699	6.22418e-07	4.03146e-06
1383171_at	Tfb2m	transcription factor B2, mitochondrial [Source:RGD Symbol;Acc:1307091]	ENSRNOG00000002695	13	97820493	97838228	-1.35283	1.35283	77.0924	0	0
1371113_a_at	Tfrc	transferrin receptor [Source:RGD Symbol;Acc:70488]	ENSRNOG00000001766	11	71397383	71419223	-1.30185	1.30185	35.9555	0	0
1387172_a_at	Tgfb2	transforming growth factor, beta 2 [Source:RGD Symbol;Acc:70491]	ENSRNOG00000002418	13	105039853	105141030	-1.53519	1.53519	98.8649	0	0
1376425_at	Tgfb2	transforming growth factor, beta 2 [Source:RGD Symbol;Acc:70491]	ENSRNOG00000002418	13	105039853	105141030	-1.53376	1.53376	91.7875	0	0
1388011_a_at	Tgfb2	transforming growth factor, beta 2 [Source:RGD Symbol;Acc:70491]	ENSRNOG00000002418	13	105039853	105141030	-1.3535	1.3535	91.7846	0	0
1371913_at	Tgfbi	transforming growth factor, beta induced [Source:RGD Symbol;Acc:620017]	ENSRNOG00000012216	17	8400146	8429338	4.95088	4.95088	752.342	0	0
1371400_at	Thrsp	thyroid hormone responsive [Source:RGD Symbol;Acc:3859]	ENSRNOG00000012404	1	162381253	162385575	1.34187	1.34187	70.9272	0	0
1382311_at	Tifa	TRAF-interacting protein with forkhead-associated domain [Source:RGD Symbol;Acc:1359151]	ENSRNOG00000010941	2	232104809	232137422	-1.31993	1.31993	62.0419	0	0
1385407_at	Tiparp	TCDD-inducible poly(ADP-ribose) polymerase [Source:RGD Symbol;Acc:1306171]	ENSRNOG00000011238	2	157316266	157341469	-2.1211	2.1211	142.855	0	0
1373847_at	Tm4sf1	transmembrane 4 L six family member 1 [Source:RGD Symbol;Acc:1309652]	ENSRNOG00000015812	2	147382866	147392062	-1.37902	1.37902	37.7898	0	0
1395343_at	Tm9sf3	transmembrane 9 superfamily member 3 [Source:RGD Symbol;Acc:1564625]	ENSRNOG00000013443	1	260469043	260517323	-1.30517	1.30517	19.5296	1.46551e-05	6.92963e-05
1398824_at	Tmed2	transmembrane p24 trafficking protein 2 [Source:RGD Symbol;Acc:69243]	ENSRNOG00000001053	12	37471260	37480297	-1.40313	1.40313	33.366	0	0
1389467_at	Tmem100	transmembrane protein 100 [Source:RGD Symbol;Acc:1560541]	ENSRNOG00000002434	10	77537340	77543192	1.42867	1.42867	81.9513	0	0
1372657_at	Tmem106c	transmembrane protein 106C [Source:RGD Symbol;Acc:1311532]	ENSRNOG00000053269	7	139444994	139450589	1.31679	1.31679	68.3212	0	0
1372935_at	Tmem119	transmembrane protein 119 [Source:RGD Symbol;Acc:1307573]	ENSRNOG00000000700	12	48598647	48605704	-1.70234	1.70234	76.7093	0	0
1394625_at	Tmem144	transmembrane protein 144 [Source:RGD Symbol;Acc:1565845]	ENSRNOG00000010081	2	178585592	178616719	1.41143	1.41143	58.5997	0	0
1376272_s_at	Tmem167a	transmembrane protein 167A [Source:RGD Symbol;Acc:2323318]	ENSRNOG00000016686	2	18937458	18943561	-1.30897	1.30897	62.9001	0	0
1368840_at	Tmem176b	transmembrane protein 176B [Source:RGD Symbol;Acc:708403]	ENSRNOG00000008465	4	78450724	78458179	-1.6502	1.6502	45.8293	0	0
1394160_at	Tmem2	transmembrane protein 2 [Source:RGD Symbol;Acc:1307941]	ENSRNOG00000012782	1	239398043	239474931	-1.61208	1.61208	203.733	0	0
1390701_at	Tmem248	transmembrane protein 248 [Source:RGD Symbol;Acc:1303319]	ENSRNOG00000000893	12	29933906	29958050	1.87795	1.87795	372.311	0	0
1371905_at	Tmem248	transmembrane protein 248 [Source:RGD Symbol;Acc:1303319]	ENSRNOG00000000893	12	29933906	29958050	-1.5749	1.5749	337.16	0	0
1376011_at	Tmem44	transmembrane protein 44 [Source:RGD Symbol;Acc:1563737]	ENSRNOG00000001726	11	73738433	73774190	-2.56736	2.56736	290.883	0	0
1377102_at	Tmem63a	transmembrane protein 63a [Source:RGD Symbol;Acc:1306829]	ENSRNOG00000003310	13	99220510	99253316	1.51187	1.51187	90.1865	0	0
1396348_at	Tmprss5	transmembrane protease, serine 5 [Source:RGD Symbol;Acc:628625]	ENSRNOG00000008058	8	53411316	53429420	1.41216	1.41216	70.5529	0	0
1385641_at	Tnfaip3	TNF alpha induced protein 3 [Source:RGD Symbol;Acc:1589275]	ENSRNOG00000049517	1	14402913	14412807	1.34662	1.34662	30.6733	5.65835e-08	4.16917e-07
1369407_at	Tnfrsf11b	TNF receptor superfamily member 11B [Source:RGD Symbol;Acc:619802]	ENSRNOG00000008336	7	93798545	93826665	1.45447	1.45447	51.2391	0	0
1370412_at	Tnnt1	troponin T1, slow skeletal type [Source:RGD Symbol;Acc:621852]	ENSRNOG00000028041	1	72889270	72899659	-1.56044	1.56044	111.807	0	0
1376449_at	Tomm40l	translocase of outer mitochondrial membrane 40 like [Source:RGD Symbol;Acc:1562006]	ENSRNOG00000003398	13	89591718	89594738	-1.75549	1.75549	292.021	0	0
1382579_at	Tox3	TOX high mobility group box family member 3 [Source:RGD Symbol;Acc:1311529]	ENSRNOG00000028649	19	18079094	18188330	-1.41747	1.41747	43.6712	0	0
1371239_s_at	Tpm3	tropomyosin 3 [Source:RGD Symbol;Acc:621546]	ENSRNOG00000017441	2	189423559	189451029	-1.43208	1.43208	83.699	0	0
1370450_at	Tpm3	tropomyosin 3 [Source:RGD Symbol;Acc:621546]	ENSRNOG00000017441	2	189423559	189451029	1.37133	1.37133	83.7781	0	0
1398365_at	Tppp3	tubulin polymerization-promoting protein family member 3 [Source:RGD Symbol;Acc:1305061]	ENSRNOG00000016890	19	37424324	37427989	1.40059	1.40059	57.7207	0	0
1390434_at	Tradd	TNFRSF1A-associated via death domain [Source:RGD Symbol;Acc:621313]	ENSRNOG00000015179	19	37214471	37216572	1.57076	1.57076	133.775	0	0
1393809_at	Traf6	TNF receptor associated factor 6 [Source:RGD Symbol;Acc:1306853]	ENSRNOG00000004639	3	91252829	91271607	2.42793	2.42793	154.583	0	0
1384582_at	Traf6	TNF receptor associated factor 6 [Source:RGD Symbol;Acc:1306853]	ENSRNOG00000004639	3	91252829	91271607	1.7668	1.7668	150.653	0	0
1379904_at	Trappc6a	trafficking protein particle complex 6A [Source:RGD Symbol;Acc:1591735]	ENSRNOG00000017468	1	80417310	80424445	-1.56128	1.56128	180.888	0	0
1369751_at	Trhr	thyrotropin releasing hormone receptor [Source:RGD Symbol;Acc:3904]	ENSRNOG00000005048	7	83113672	83153519	-1.44404	1.44404	28.33	3.96084e-07	2.69054e-06
1397222_at	Trim39	tripartite motif-containing 39 [Source:RGD Symbol;Acc:1303115]	ENSRNOG00000000785	20	2500689	2514546	1.81842	1.81842	181.702	0	0
1390933_a_at	Trmt10b	tRNA methyltransferase 10B [Source:RGD Symbol;Acc:1310735]	ENSRNOG00000012454	5	60850852	60865207	1.3815	1.3815	89.2082	0	0
1391952_at	Trmt13	tRNA methyltransferase 13 homolog [Source:RGD Symbol;Acc:1565211]	ENSRNOG00000015140	2	219615420	219628997	-1.36724	1.36724	48.5283	0	0
1382368_at	Trove2	TROVE domain family, member 2 [Source:RGD Symbol;Acc:1305083]	ENSRNOG00000003434	13	60546912	60567882	1.31791	1.31791	19.9738	1.12601e-05	5.44699e-05
1378517_at	Trub1	TruB pseudouridine synthase family member 1 [Source:RGD Symbol;Acc:1308502]	ENSRNOG00000017321	1	278311244	278418336	-1.69796	1.69796	178.696	0	0
1382171_at	Tsc22d2	TSC22 domain family, member 2 [Source:RGD Symbol;Acc:1593169]	ENSRNOG00000038044	2	148607748	148655261	-1.72933	1.72933	69.2715	0	0
1388209_at	Tsga10	testis specific 10 [Source:RGD Symbol;Acc:621142]	ENSRNOG00000058681	9	44351951	44456554	-1.34182	1.34182	65.0174	0	0
1377853_at	Tshz3	teashirt zinc finger homeobox 3 [Source:RGD Symbol;Acc:1306322]	ENSRNOG00000013938	1	92703080	92774975	1.36271	1.36271	16.8967	5.21134e-05	0.000215825
1368105_at	Tspan2	tetraspanin 2 [Source:RGD Symbol;Acc:620982]	ENSRNOG00000023338	2	205160405	205202764	-1.33816	1.33816	64.0546	0	0
1394430_at	Ttc33	tetratricopeptide repeat domain 33 [Source:RGD Symbol;Acc:1564042]	ENSRNOG00000013217	2	54897424	54939514	-3.16921	3.16921	543.765	0	0
1390793_at	Ttc33	tetratricopeptide repeat domain 33 [Source:RGD Symbol;Acc:1564042]	ENSRNOG00000013217	2	54897424	54939514	1.31781	1.31781	51.8985	0	0
1383808_at	Ttll1	tubulin tyrosine ligase like 1 [Source:RGD Symbol;Acc:1309124]	ENSRNOG00000010141	7	124338395	124367630	1.30955	1.30955	46.9121	0	0
1367598_at	Ttr	transthyretin [Source:RGD Symbol;Acc:3916]	ENSRNOG00000016275	18	15532963	15540177	-4.41882	4.41882	20.6793	8.03486e-06	4.02274e-05
1388131_at	Tubb2b	tubulin, beta 2B class IIb [Source:RGD Symbol;Acc:1309427]	ENSRNOG00000017445	17	31441630	31482759	-1.3788	1.3788	78.2339	0	0
1370290_at	Tubb5	tubulin, beta 5 class I [Source:RGD Symbol;Acc:628596]	ENSRNOG00000061216	20	3422461	3426371	1.31286	1.31286	112.121	0	0
1383568_at	Tube1	tubulin, epsilon 1 [Source:RGD Symbol;Acc:1306048]	ENSRNOG00000000598	20	44220840	44238830	-1.38435	1.38435	72.4487	0	0
1382309_at	Tulp4	tubby like protein 4 [Source:RGD Symbol;Acc:1564487]	ENSRNOG00000018012	1	47032113	47127035	-1.43288	1.43288	88.8575	0	0
1385342_at	Twistnb	TWIST neighbor [Source:RGD Symbol;Acc:1307824]	ENSRNOG00000010750	6	52751106	52768574	1.42016	1.42016	66.8096	0	0
1371391_at	Txndc5	thioredoxin domain containing 5 [Source:RGD Symbol;Acc:2323973]	ENSRNOG00000013469	17	26925828	26953970	-1.37665	1.37665	114.374	0	0
1372119_at	Uba5	ubiquitin-like modifier activating enzyme 5 [Source:RGD Symbol;Acc:1311702]	ENSRNOG00000011027	8	112578590	112594261	1.37713	1.37713	72.3092	0	0
1372120_at	Uba5	ubiquitin-like modifier activating enzyme 5 [Source:RGD Symbol;Acc:1311702]	ENSRNOG00000011027	8	112578590	112594261	-1.30677	1.30677	77.0918	0	0
1391912_at	Ube2b	ubiquitin-conjugating enzyme E2B [Source:RGD Symbol;Acc:708345]	ENSRNOG00000059348	AABR07024291.1	2544	17223	-1.49433	1.49433	68.7349	0	0
1373037_at	Ube2l6	ubiquitin-conjugating enzyme E2L 6 [Source:RGD Symbol;Acc:1307960]	ENSRNOG00000030467	3	72191533	72206188	1.32225	1.32225	37.752	0	0
1369617_at	Ube2n	ubiquitin-conjugating enzyme E2N [Source:RGD Symbol;Acc:621096]	ENSRNOG00000058053	7	36610147	36640189	-1.3369	1.3369	42.2544	0	0
1368669_at	Ucp2	uncoupling protein 2 [Source:RGD Symbol;Acc:3932]	ENSRNOG00000017854	1	165506361	165512744	-2.40674	2.40674	390.909	0	0
1387975_at	Ugcg	UDP-glucose ceramide glucosyltransferase [Source:RGD Symbol;Acc:621870]	ENSRNOG00000015644	5	76386836	76419560	1.50713	1.50713	117.185	0	0
1377572_at	Uggt2	UDP-glucose glycoprotein glucosyltransferase 2 [Source:RGD Symbol;Acc:1563520]	ENSRNOG00000058057	15	104235678	104394322	1.88261	1.88261	209.664	0	0
1387406_at	Uhmk1	U2AF homology motif kinase 1 [Source:RGD Symbol;Acc:2968]	ENSRNOG00000002941	13	88521625	88536728	-1.40526	1.40526	38.0437	0	0
1369394_at	Unc5a	unc-5 netrin receptor A [Source:RGD Symbol;Acc:621755]	ENSRNOG00000059840	17	10153994	10208360	-1.36521	1.36521	55.6561	0	0
1383339_at	Uri1	URI1, prefoldin-like chaperone [Source:RGD Symbol;Acc:1310358]	ENSRNOG00000014463	1	94346514	94404211	1.5721	1.5721	150.901	0	0
1391938_at	Usp11	ubiquitin specific peptidase 11 [Source:RGD Symbol;Acc:1303052]	ENSRNOG00000009049	X	1687811	1704033	-1.34018	1.34018	15.9101	8.47621e-05	0.000331671
1385663_at	Usp13	ubiquitin specific peptidase 13 [Source:RGD Symbol;Acc:1306044]	ENSRNOG00000030639	2	119197239	119317500	-1.33673	1.33673	40.1139	0	0
1379913_at	Usp13	ubiquitin specific peptidase 13 [Source:RGD Symbol;Acc:1306044]	ENSRNOG00000030639	2	119197239	119317500	-1.33472	1.33472	32.0093	0	0
1389034_at	Usp18	ubiquitin specific peptidase 18 [Source:RGD Symbol;Acc:1359153]	ENSRNOG00000037198	4	153805993	153834430	1.60876	1.60876	76.4528	0	0
1374465_at	Uxt	ubiquitously-expressed, prefoldin-like chaperone [Source:RGD Symbol;Acc:1359326]	ENSRNOG00000009893	X	1275612	1287512	-1.32906	1.32906	87.9555	0	0
1397977_at	Vapa	VAMP associated protein A [Source:RGD Symbol;Acc:61803]	ENSRNOG00000014765	9	113300832	113331319	2.47046	2.47046	279.883	0	0
1384169_a_at	Vav2	vav guanine nucleotide exchange factor 2 [Source:RGD Symbol;Acc:1306285]	ENSRNOG00000007422	3	5811504	5976244	1.53655	1.53655	106.688	0	0
1384171_x_at	Vav2	vav guanine nucleotide exchange factor 2 [Source:RGD Symbol;Acc:1306285]	ENSRNOG00000007422	3	5811504	5976244	1.332	1.332	58.8397	0	0
1393349_x_at	Vav2	vav guanine nucleotide exchange factor 2 [Source:RGD Symbol;Acc:1306285]	ENSRNOG00000007422	3	5811504	5976244	1.31234	1.31234	50.8334	0	0
1375538_at	Vcl	vinculin [Source:RGD Symbol;Acc:1311217]	ENSRNOG00000010765	15	3455211	3544702	-1.67377	1.67377	87.4016	0	0
1386909_a_at	Vdac1	voltage-dependent anion channel 1 [Source:RGD Symbol;Acc:621575]	ENSRNOG00000006375	10	37724915	37752826	-1.33768	1.33768	50.7872	0	0
1383695_at	Vipr1	vasoactive intestinal peptide receptor 1 [Source:MGI Symbol;Acc:MGI:109272]	ENSRNOG00000047457	8	130283542	130309980	1.41109	1.41109	53.061	0	0
1385386_at	Vof16						5.32426	5.32426	837.221	0	0
1377778_at	Vof16						4.2058	4.2058	749.781	0	0
1380038_at	Vps13c	vacuolar protein sorting 13C [Source:RGD Symbol;Acc:1560364]	ENSRNOG00000030213	8	73682887	73842928	1.72825	1.72825	151.95	0	0
1397512_at	Vps41	VPS41 HOPS complex subunit [Source:RGD Symbol;Acc:1560511]	ENSRNOG00000012940	17	48648879	48810991	-1.34308	1.34308	21.8313	4.35693e-06	2.3216e-05
1383933_at	Vwa8	von Willebrand factor A domain containing 8 [Source:RGD Symbol;Acc:1308772]	ENSRNOG00000053145	15	61069581	61152506	-1.35775	1.35775	61.0637	0	0
1389234_at	Vwf	von Willebrand factor [Source:RGD Symbol;Acc:621759]	ENSRNOG00000019689	4	158088505	158219523	1.37607	1.37607	55.5445	0	0
1369344_at	Wdr7	WD repeat domain 7 [Source:RGD Symbol;Acc:619836]	ENSRNOG00000018387	18	59096643	59396318	-1.35088	1.35088	18.9017	1.92384e-05	8.82902e-05
1383385_at	Wdr78	WD repeat domain 78 [Source:RGD Symbol;Acc:1311027]	ENSRNOG00000006999	5	122551405	122642202	-1.6538	1.6538	83.857	0	0
1390163_at	Wdr92	WD repeat domain 92 [Source:RGD Symbol;Acc:1563863]	ENSRNOG00000022857	14	100373129	100394145	1.32277	1.32277	71.9049	0	0
1389068_at	Wipi2	WD repeat domain, phosphoinositide interacting 2 [Source:RGD Symbol;Acc:1359154]	ENSRNOG00000001114	12	13969586	13998172	1.67603	1.67603	205.532	0	0
1374557_at	Wls	wntless Wnt ligand secretion mediator [Source:RGD Symbol;Acc:735139]	ENSRNOG00000036816	2	266315036	266432558	-1.36461	1.36461	50.4696	0	0
1387072_at	Wnk1	WNK lysine deficient protein kinase 1 [Source:RGD Symbol;Acc:621141]	ENSRNOG00000009956	4	152452848	152578446	-1.38389	1.38389	65.6829	0	0
1376280_at	Wnk2	WNK lysine deficient protein kinase 2 [Source:RGD Symbol;Acc:1307284]	ENSRNOG00000016684	17	15924048	16032420	-1.31013	1.31013	43.8612	0	0
1368641_at	Wnt4	wingless-type MMTV integration site family, member 4 [Source:RGD Symbol;Acc:621348]	ENSRNOG00000013166	5	155649217	155672579	-1.60106	1.60106	160.335	0	0
1394475_at	Wnt4	wingless-type MMTV integration site family, member 4 [Source:RGD Symbol;Acc:621348]	ENSRNOG00000013166	5	155649217	155672579	-1.54586	1.54586	161.947	0	0
1379959_at	Wrb	tryptophan rich basic protein [Source:RGD Symbol;Acc:735104]	ENSRNOG00000001629	11	36497509	36511535	-1.45072	1.45072	62.9284	0	0
1397706_at	Wrn	Werner syndrome RecQ like helicase [Source:RGD Symbol;Acc:1564788]	ENSRNOG00000015440	16	62483761	62615375	-1.84486	1.84486	169.717	0	0
1389722_at	Wrn	Werner syndrome RecQ like helicase [Source:RGD Symbol;Acc:1564788]	ENSRNOG00000015440	16	62483761	62615375	-1.69743	1.69743	144.399	0	0
1369248_a_at	Xiap	X-linked inhibitor of apoptosis [Source:RGD Symbol;Acc:620692]	ENSRNOG00000006967	X	128409472	128453000	-1.40289	1.40289	26.2597	6.22418e-07	4.03146e-06
1394928_at	Xkr4	XK related 4 [Source:RGD Symbol;Acc:1549780]	ENSRNOG00000027276	5	15747614	16140896	1.5618	1.5618	154.569	0	0
1397487_at	Xpnpep3	X-prolyl aminopeptidase 3 [Source:RGD Symbol;Acc:1589063]	ENSRNOG00000019196	7	122636171	122688819	1.44201	1.44201	99.8158	0	0
1397700_x_at	Xpo7						-1.32488	1.32488	25.7816	7.35585e-07	4.6237e-06
1383837_at	Yipf3	Yip1 domain family, member 3 [Source:RGD Symbol;Acc:1308185]	ENSRNOG00000018998	9	17115343	17120677	-1.35639	1.35639	36.9223	0	0
1371960_at	Ythdf2	YTH N(6)-methyladenosine RNA binding protein 2 [Source:RGD Symbol;Acc:1311321]	ENSRNOG00000010892	5	150365101	150390099	4.92574	4.92574	594.119	0	0
1382524_at	Zbtb20	zinc finger and BTB domain containing 20 [Source:RGD Symbol;Acc:1560387]	ENSRNOG00000056716	11	62014925	62451184	-1.76394	1.76394	86.9348	0	0
1391217_at	Zc3h12c	zinc finger CCCH type containing 12C [Source:RGD Symbol;Acc:1565078]	ENSRNOG00000012470	8	56641808	56696968	-1.32346	1.32346	52.013	0	0
1397886_at	Zc3h8	zinc finger CCCH type containing 8 [Source:RGD Symbol;Acc:1310458]	ENSRNOG00000017647	3	121471810	121488540	-1.40959	1.40959	61.0709	0	0
1378119_at	Zc3h8	zinc finger CCCH type containing 8 [Source:RGD Symbol;Acc:1310458]	ENSRNOG00000017647	3	121471810	121488540	-1.36475	1.36475	146.246	0	0
1373891_at	Zcchc12	zinc finger CCHC-type containing 12 [Source:RGD Symbol;Acc:1359439]	ENSRNOG00000013162	X	122808605	122811789	-1.38681	1.38681	77.6951	0	0
1385007_at	Zcchc9	zinc finger CCHC-type containing 9 [Source:RGD Symbol;Acc:1307450]	ENSRNOG00000051682	2	20909761	20919824	-1.95867	1.95867	492.594	0	0
1393795_at	Zeb2	zinc finger E-box binding homeobox 2 [Source:RGD Symbol;Acc:1307272]	ENSRNOG00000004677	3	29862473	29996865	-4.24548	4.24548	615.666	0	0
1390940_at	Zeb2	zinc finger E-box binding homeobox 2 [Source:RGD Symbol;Acc:1307272]	ENSRNOG00000004677	3	29862473	29996865	-2.82951	2.82951	307.738	0	0
1385431_at	Zfp106	zinc finger protein 106 [Source:MGI Symbol;Acc:MGI:1270153]	ENSRNOG00000052583	3	112283112	112320762	-1.32319	1.32319	17.7762	3.4912e-05	0.00015098
1387962_at	Zfp180	zinc finger protein 180 [Source:RGD Symbol;Acc:631380]	ENSRNOG00000029336	1	80920747	80940040	-1.44473	1.44473	161.531	0	0
1380094_a_at	Zfp212	Zinc finger protein 212 [Source:RGD Symbol;Acc:1307836]	ENSRNOG00000006711	4	77592016	77603226	-4.9555	4.9555	906.789	0	0
1386424_at	Zfp212	Zinc finger protein 212 [Source:RGD Symbol;Acc:1307836]	ENSRNOG00000006711	4	77592016	77603226	1.31513	1.31513	58.6531	0	0
1368726_a_at	Zfp347	zinc finger protein 347 [Source:RGD Symbol;Acc:620185]	ENSRNOG00000031216	7	9974625	9976367	1.97077	1.97077	234.786	0	0
1386721_at	Zfp503	zinc finger protein 503 [Source:RGD Symbol;Acc:1312018]	ENSRNOG00000014237	15	2374582	2378370	-1.58295	1.58295	96.558	0	0
1393990_at	Zfp503	zinc finger protein 503 [Source:RGD Symbol;Acc:1312018]	ENSRNOG00000014237	15	2374582	2378370	-1.50108	1.50108	97.0575	0	0
1386793_at	Zfp61 /// Zfp94						-1.83173	1.83173	160.09	0	0
1398663_at	Zfp61 /// Zfp94						-1.65477	1.65477	349.271	0	0
1380202_at	Zfp821	zinc finger protein 821 [Source:RGD Symbol;Acc:1306674]	ENSRNOG00000000262	19	41941077	41960083	1.32979	1.32979	29.7686	5.65835e-08	4.16917e-07
1377856_at	Zfyve27	zinc finger FYVE-type containing 27 [Source:RGD Symbol;Acc:735177]	ENSRNOG00000014903	1	261415191	261438539	1.41964	1.41964	107.473	0	0
1377244_at	Zkscan5	zinc finger with KRAB and SCAN domains 5 [Source:RGD Symbol;Acc:1311175]	ENSRNOG00000059552	12	11154794	11176106	-1.89171	1.89171	274.116	0	0
1391011_at	Zscan18	zinc finger and SCAN domain containing 18 [Source:RGD Symbol;Acc:1560671]	ENSRNOG00000026861	1	65851060	65857872	1.32065	1.32065	48.9583	0	0
