# Supplementary material for: Brain region-specific expression of genes mapped within quantitative trait loci for behavioral responsiveness to acute stress in Fisher 344 and Wistar Kyoto male rats
Source: PLoS One. 2018 Mar 12;13(3):e0194293. doi: 10.1371/journal.pone.0194293 (PMC5847310; doi:10.1371/journal.pone.0194293)
Supplement: S4 Table — (XLSX) [file pone.0194293.s004.xlsx]

## Sheet: AMY
S4 Table. List of DEGs between F344 and WKY strains in the amygdala.
AFFY Rat230 2 probe	Gene symbol	Gene description	Gene stable ID	Chromosome	Gene Start (bp)	Gene End (bp)	Fold change (WKY-F344)	Abs Fold change	F-statistic	Pvalperm	Q-value
1371913_at	Tgfbi	transforming growth factor, beta induced [Source:RGD Symbol;Acc:620017]	ENSRNOG00000012216	17	8400146	8429338	8.79997	8.79997	496.622	0	0
1369202_at	Mx2	MX dynamin like GTPase 2 [Source:RGD Symbol;Acc:628821]	ENSRNOG00000001963	11	38035450	38059950	8.56358	8.56358	1082.01	0	0
1367555_at	Alb	albumin [Source:RGD Symbol;Acc:2085]	ENSRNOG00000002911	14	19176277	19191863	7.95812	7.95812	2200.3	0	0
1391262_at	LOC103689978 /// RGD1564247 /// Senp5	sentrin-specific protease 5 [Source:RGD Symbol;Acc:9388747]	ENSRNOG00000048136	11	72892448	72915230	-7.13034	7.13034	1261.17	0	0
1378518_at	Ewsr1 /// LOC100912481	EWS RNA-binding protein 1 [Source:RGD Symbol;Acc:1307258]	ENSRNOG00000046950	4	24612205	24640686	6.68903	6.68903	287.835	0	0
1391565_at	Lsg1	large 60S subunit nuclear export GTPase 1 [Source:RGD Symbol;Acc:1309089]	ENSRNOG00000001727	11	73693814	73723501	6.37914	6.37914	810.539	0	0
1396060_at	Creg2	cellular repressor of E1A-stimulated genes 2 [Source:RGD Symbol;Acc:1564056]	ENSRNOG00000013991	9	46360061	46401911	5.77694	5.77694	581.939	0	0
1383503_at	Plek2	pleckstrin 2 [Source:RGD Symbol;Acc:1305786]	ENSRNOG00000010098	6	102075632	102095201	5.7699	5.7699	657.045	0	0
1371960_at	Ythdf2	YTH N(6)-methyladenosine RNA binding protein 2 [Source:RGD Symbol;Acc:1311321]	ENSRNOG00000010892	5	150365101	150390099	5.49539	5.49539	493.258	0	0
1378706_at	LOC102548695	zinc finger protein 45-like [Source:RGD Symbol;Acc:7529325]	ENSRNOG00000055608	1	81159107	81163689	-5.46056	5.46056	1234.16	0	0
1380094_a_at	Zfp212	Zinc finger protein 212 [Source:RGD Symbol;Acc:1307836]	ENSRNOG00000006711	4	77592016	77603226	-4.99408	4.99408	859.355	0	0
1393665_at	Grm5	glutamate metabotropic receptor 5 [Source:RGD Symbol;Acc:2746]	ENSRNOG00000016429	1	151439409	151783392	4.95387	4.95387	489.413	0	0
1368440_at	Slc3a1	solute carrier family 3 member 1 [Source:RGD Symbol;Acc:3709]	ENSRNOG00000007006	6	8284878	8318674	4.88303	4.88303	257.92	0	0
1391602_at	Drg1	developmentally regulated GTP binding protein 1 [Source:RGD Symbol;Acc:1304993]	ENSRNOG00000018590	14	83460540	83476568	4.77325	4.77325	562.032	0	0
1369663_at	Ephx2	epoxide hydrolase 2 [Source:RGD Symbol;Acc:620732]	ENSRNOG00000017286	15	42757235	42794279	-4.76034	4.76034	1859.37	0	0
1385386_at	Vof16						4.70305	4.70305	383.276	0	0
1377133_at	LOC100912622						-4.43859	4.43859	610.729	0	0
1393795_at	Zeb2	zinc finger E-box binding homeobox 2 [Source:RGD Symbol;Acc:1307272]	ENSRNOG00000004677	3	29862473	29996865	-4.11465	4.11465	358.662	0	0
1392171_at	Chi3l1	chitinase 3 like 1 [Source:RGD Symbol;Acc:620874]	ENSRNOG00000053272	13	51022681	51030802	-4.05052	4.05052	881.94	0	0
1383894_at	Fnip1	folliculin interacting protein 1 [Source:RGD Symbol;Acc:2318339]	ENSRNOG00000009104	10	39850818	39870188	3.92251	3.92251	567.558	0	0
1387366_at	Ilf3	interleukin enhancer binding factor 3 [Source:RGD Symbol;Acc:619734]	ENSRNOG00000022741	8	22402890	22440885	-3.72005	3.72005	876.663	0	0
1377778_at	Vof16						3.46471	3.46471	244.183	0	0
1372060_at	Lysmd4	LysM domain containing 4 [Source:RGD Symbol;Acc:1592887]	ENSRNOG00000050624	1	128199322	128203268	3.41544	3.41544	628.561	0	0
1368312_at	Oxt	oxytocin/neurophysin 1 prepropeptide [Source:RGD Symbol;Acc:3238]	ENSRNOG00000021225	3	123106694	123107534	3.39653	3.39653	15.0626	0.000117566	0.00105674
1380651_at	Rnf6	ring finger protein 6 [Source:RGD Symbol;Acc:1306092]	ENSRNOG00000000968	12	10574168	10583208	-3.35574	3.35574	295.594	0	0
1374959_at	Nqo2	NAD(P)H quinone dehydrogenase 2 [Source:RGD Symbol;Acc:1303320]	ENSRNOG00000017820	17	32132347	32158538	-3.31969	3.31969	586.445	0	0
1389734_x_at	RT1-T24-4	RT1 class I, locus T24, gene 4 [Source:RGD Symbol;Acc:1598233]	ENSRNOG00000042905	20	3189473	3197457	-3.2996	3.2996	361.234	0	0
1394430_at	Ttc33	tetratricopeptide repeat domain 33 [Source:RGD Symbol;Acc:1564042]	ENSRNOG00000013217	2	54897424	54939514	-3.266	3.266	548.461	0	0
1369773_at	Bmp3	bone morphogenetic protein 3 [Source:RGD Symbol;Acc:2212]	ENSRNOG00000002381	14	12359363	12387102	3.21435	3.21435	193.516	0	0
1388694_at	RT1-T24-3	RT1 class I, locus T24, gene 3 [Source:RGD Symbol;Acc:1624211]	ENSRNOG00000045924	20	3226313	3233694	3.15477	3.15477	264.437	0	0
1377006_at	Cct6a	chaperonin containing TCP1 subunit 6A [Source:RGD Symbol;Acc:1304763]	ENSRNOG00000000923	12	30491416	30501860	-3.14833	3.14833	220.839	0	0
1381508_at	LOC102546432						3.13899	3.13899	391.578	0	0
1368826_at	Comt	catechol-O-methyltransferase [Source:RGD Symbol;Acc:2379]	ENSRNOG00000001889	11	86715981	86735622	3.13122	3.13122	159.567	0	0
1367556_s_at	Alb	albumin [Source:RGD Symbol;Acc:2085]	ENSRNOG00000002911	14	19176277	19191863	3.08673	3.08673	546.584	0	0
1377011_at	Fry	FRY microtubule binding protein [Source:RGD Symbol;Acc:1307034]	ENSRNOG00000000894	12	5573729	5822874	-3.03731	3.03731	1517.2	0	0
1388613_at	Isca1	iron-sulfur cluster assembly 1 [Source:RGD Symbol;Acc:727792]	ENSRNOG00000018343	17	5281727	5294384	-2.97032	2.97032	848.08	0	0
1370114_a_at	Pik3r1	phosphoinositide-3-kinase regulatory subunit 1 [Source:RGD Symbol;Acc:3329]	ENSRNOG00000018903	2	31745088	31826867	2.88372	2.88372	368.431	0	0
1389654_at	Pls1	plastin 1 [Source:RGD Symbol;Acc:1307142]	ENSRNOG00000009945	8	103557364	103608913	-2.86629	2.86629	267.741	0	0
1390979_at	LOC102546354 /// Zfp14						-2.81395	2.81395	495.87	0	0
1388668_at	Sf3a3	splicing factor 3a, subunit 3 [Source:RGD Symbol;Acc:1308726]	ENSRNOG00000007629	5	142702685	142722341	-2.78258	2.78258	460.54	0	0
1375952_at	Pank2	pantothenate kinase 2 [Source:RGD Symbol;Acc:1305169]	ENSRNOG00000025286	3	123807952	123841797	-2.77127	2.77127	554.245	0	0
1384166_a_at	Lysmd4	LysM domain containing 4 [Source:RGD Symbol;Acc:1592887]	ENSRNOG00000050624	1	128199322	128203268	-2.69552	2.69552	566.93	0	0
1382735_at	Atg12	autophagy related 12 [Source:RGD Symbol;Acc:1306306]	ENSRNOG00000000157	18	40721800	40732126	-2.65479	2.65479	368.306	0	0
1391776_at	Cmc1	C-x(9)-C motif containing 1 [Source:RGD Symbol;Acc:1305283]	ENSRNOG00000010149	8	126437345	126495347	2.58519	2.58519	391.75	0	0
1387063_at	Ip6k2	inositol hexakisphosphate kinase 2 [Source:RGD Symbol;Acc:620529]	ENSRNOG00000020361	8	117574161	117599848	-2.56504	2.56504	476.785	0	0
1376011_at	Tmem44	transmembrane protein 44 [Source:RGD Symbol;Acc:1563737]	ENSRNOG00000001726	11	73738433	73774190	-2.5588	2.5588	230.796	0	0
1389185_at	Ak1	adenylate kinase 1 [Source:MGI Symbol;Acc:MGI:87977]	ENSRNOG00000049056	3	11653529	11659127	2.55476	2.55476	892.061	0	0
1397977_at	Vapa	VAMP associated protein A [Source:RGD Symbol;Acc:61803]	ENSRNOG00000014765	9	113300832	113331319	2.5246	2.5246	203.457	0	0
1374921_at	Rtel1	regulator of telomere elongation helicase 1 [Source:RGD Symbol;Acc:1306721]	ENSRNOG00000027513	3	176818437	176856531	-2.52315	2.52315	489.668	0	0
1381597_at	LOC688778	similar to fatty aldehyde dehydrogenase-like [Source:RGD Symbol;Acc:1585230]	ENSRNOG00000017872	1	219199158	219207182	2.49786	2.49786	448.247	0	0
1368587_at	Apoc1	apolipoprotein C1 [Source:RGD Symbol;Acc:2134]	ENSRNOG00000018426	1	80606638	80609921	-2.494	2.494	177.857	0	0
1369355_at	Grm5	glutamate metabotropic receptor 5 [Source:RGD Symbol;Acc:2746]	ENSRNOG00000016429	1	151439409	151783392	2.4613	2.4613	162.635	0	0
1382712_at	Pfkfb2	6-phosphofructo-2-kinase/fructose-2,6-biphosphatase 2 [Source:RGD Symbol;Acc:3309]	ENSRNOG00000004162	13	47413458	47440682	2.45824	2.45824	145.113	0	0
1387706_at	Gabrg1	gamma-aminobutyric acid type A receptor gamma 1 subunit [Source:RGD Symbol;Acc:621732]	ENSRNOG00000002360	14	39964588	40049354	2.44707	2.44707	345.808	0	0
1382631_at	Ildr2	immunoglobulin-like domain containing receptor 2 [Source:RGD Symbol;Acc:1596420]	ENSRNOG00000025151	13	84474319	84530031	-2.42544	2.42544	147.385	0	0
1368872_a_at	Homer2	homer scaffolding protein 2 [Source:RGD Symbol;Acc:620705]	ENSRNOG00000061450	1	143443300	143535583	2.42196	2.42196	238.289	0	0
1384167_at	Lysmd4	LysM domain containing 4 [Source:RGD Symbol;Acc:1592887]	ENSRNOG00000050624	1	128199322	128203268	-2.39636	2.39636	428.675	0	0
1382272_at	Agtrap	angiotensin II receptor-associated protein [Source:RGD Symbol;Acc:1359346]	ENSRNOG00000008619	5	164886813	164898420	-2.38597	2.38597	385.152	0	0
1375230_at	Mcat	malonyl-CoA-acyl carrier protein transacylase [Source:RGD Symbol;Acc:1306698]	ENSRNOG00000010539	7	124412762	124423832	-2.34125	2.34125	200.223	0	0
1392463_at	Map7d2	MAP7 domain containing 2 [Source:RGD Symbol;Acc:1564852]	ENSRNOG00000005176	X	38397261	38468360	-2.26622	2.26622	769.207	0	0
1377955_at	Orai2	ORAI calcium release-activated calcium modulator 2 [Source:RGD Symbol;Acc:1310213]	ENSRNOG00000001427	12	23544287	23564569	2.24507	2.24507	416.786	0	0
1380407_at	RGD1310352	similar to HTGN29 protein; keratinocytes associated transmembrane protein 2 [Source:RGD Symbol;Acc:1310352]	ENSRNOG00000006148	10	37757146	37769776	2.229	2.229	338.864	0	0
1393842_at	Ccdc77	coiled-coil domain containing 77 [Source:RGD Symbol;Acc:1310710]	ENSRNOG00000037206	4	152860675	152883210	2.21486	2.21486	428.473	0	0
1387493_at	Akap5	A-kinase anchoring protein 5 [Source:RGD Symbol;Acc:620829]	ENSRNOG00000006410	6	99356509	99361909	-2.1993	2.1993	147.671	0	0
1391530_a_at	Oxsm	3-oxoacyl-ACP synthase, mitochondrial [Source:RGD Symbol;Acc:1311092]	ENSRNOG00000005993	15	10462106	10466496	2.18937	2.18937	225.914	0	0
1371861_at	Sfrp1	secreted frizzled-related protein 1 [Source:RGD Symbol;Acc:621074]	ENSRNOG00000017783	16	73372007	73410777	2.16882	2.16882	61.6648	0	0
1377811_at	Ankrd12	ankyrin repeat domain 12 [Source:RGD Symbol;Acc:1310118]	ENSRNOG00000012733	9	113605657	113682482	2.15604	2.15604	112.815	0	0
1387762_s_at	Jund	JunD proto-oncogene, AP-1 transcription factor subunit [Source:RGD Symbol;Acc:2945]	ENSRNOG00000019568	16	20485029	20486707	2.13538	2.13538	318.226	0	0
1374276_at	Ildr2	immunoglobulin-like domain containing receptor 2 [Source:RGD Symbol;Acc:1596420]	ENSRNOG00000025151	13	84474319	84530031	-2.13102	2.13102	149.119	0	0
1369640_at	Gja1	gap junction protein, alpha 1 [Source:RGD Symbol;Acc:2690]	ENSRNOG00000000805	20	37876650	37889089	-2.12947	2.12947	82.1414	0	0
1387317_at	Avp	arginine vasopressin [Source:RGD Symbol;Acc:2184]	ENSRNOG00000021229	3	123117492	123119460	2.1176	2.1176	6.50778	0.0111626	0.0438856
1377581_at	Galnt16	polypeptide N-acetylgalactosaminyltransferase 16 [Source:RGD Symbol;Acc:1310202]	ENSRNOG00000004589	6	104068547	104250174	-2.10703	2.10703	116.795	0	0
1398323_at	Rps2-ps2	ribosomal protein S2, pseudogene 2 [Source:RGD Symbol;Acc:1595733]	ENSRNOG00000060523	20	3134704	3135301	-2.10432	2.10432	140.64	0	0
1388647_at	Chchd7	coiled-coil-helix-coiled-coil-helix domain containing 7 [Source:RGD Symbol;Acc:1592689]	ENSRNOG00000031769	5	16845631	16847776	-2.09729	2.09729	150.376	0	0
1385546_at	Dcaf6	DDB1 and CUL4 associated factor 6 [Source:RGD Symbol;Acc:1561961]	ENSRNOG00000003078	13	83579036	83680207	-2.09348	2.09348	166.987	0	0
1385871_at	Dhx36	DEAH-box helicase 36 [Source:RGD Symbol;Acc:1308767]	ENSRNOG00000014599	2	152785844	152824547	2.08134	2.08134	74.9987	0	0
1386936_at	Grifin	galectin-related inter-fiber protein [Source:RGD Symbol;Acc:71055]	ENSRNOG00000001251	12	16170162	16172129	2.07879	2.07879	85.0756	0	0
1367577_at	Hspb1	heat shock protein family B (small) member 1 [Source:RGD Symbol;Acc:61306]	ENSRNOG00000023546	12	23839399	23841049	2.0731	2.0731	107.359	0	0
1370830_at	Egfr	epidermal growth factor receptor [Source:RGD Symbol;Acc:2543]	ENSRNOG00000004332	14	99919485	100098796	2.06396	2.06396	80.2312	0	0
1379272_at	Paip1	poly(A) binding protein interacting protein 1 [Source:RGD Symbol;Acc:1305668]	ENSRNOG00000058580	2	52301798	52328205	2.05849	2.05849	77.2072	0	0
1397170_at	LOC100363423						2.05823	2.05823	229.021	0	0
1384149_at	Gpatch11	G patch domain containing 11 [Source:RGD Symbol;Acc:1311424]	ENSRNOG00000025317	6	1410507	1423041	2.04873	2.04873	536.409	0	0
1367762_at	Sst	somatostatin [Source:RGD Symbol;Acc:3761]	ENSRNOG00000001837	11	80358211	80359444	-2.03597	2.03597	230.419	0	0
1390284_at	Ccdc77	coiled-coil domain containing 77 [Source:RGD Symbol;Acc:1310710]	ENSRNOG00000037206	4	152860675	152883210	2.0352	2.0352	581.637	0	0
1381968_at	Creg1	cellular repressor of E1A-stimulated genes 1 [Source:RGD Symbol;Acc:1306804]	ENSRNOG00000003291	13	83972212	83984675	-2.03455	2.03455	277.217	0	0
1393178_at	Slc25a44	solute carrier family 25, member 44 [Source:RGD Symbol;Acc:1307244]	ENSRNOG00000025269	2	187774062	187786731	2.02337	2.02337	188.04	0	0
1374098_at	Egfl8	EGF-like-domain, multiple 8 [Source:RGD Symbol;Acc:1549706]	ENSRNOG00000000436	20	4378206	4380600	2.01732	2.01732	128.317	0	0
1388127_at	Cyp4v3	cytochrome P450, family 4, subfamily v, polypeptide 3 [Source:RGD Symbol;Acc:708530]	ENSRNOG00000042426	16	50111306	50136727	2.0149	2.0149	197.997	0	0
1383227_at	Arl16	ADP-ribosylation factor like GTPase 16 [Source:RGD Symbol;Acc:1590059]	ENSRNOG00000049235	10	109636896	109639054	2.01388	2.01388	302.715	0	0
1391906_at	Kif1b	kinesin family member 1B [Source:RGD Symbol;Acc:621520]	ENSRNOG00000057626	5	165938576	166133491	2.01018	2.01018	62.1409	0	0
1378541_at	Pus7l	pseudouridylate synthase 7-like [Source:RGD Symbol;Acc:1304692]	ENSRNOG00000022570	7	135765303	135800481	1.99626	1.99626	175.109	0	0
1390940_at	Zeb2	zinc finger E-box binding homeobox 2 [Source:RGD Symbol;Acc:1307272]	ENSRNOG00000004677	3	29862473	29996865	-1.99357	1.99357	92.8407	0	0
1380566_at	C2cd2l	C2CD2-like [Source:RGD Symbol;Acc:1310281]	ENSRNOG00000009719	8	48641801	48652071	1.98829	1.98829	248.986	0	0
1370320_at	Pbld1	phenazine biosynthesis-like protein domain containing 1 [Source:RGD Symbol;Acc:621263]	ENSRNOG00000000386	20	27103317	27117663	-1.97836	1.97836	231.871	0	0
1370011_at	Ak1	adenylate kinase 1 [Source:MGI Symbol;Acc:MGI:87977]	ENSRNOG00000049056	3	11653529	11659127	1.97501	1.97501	283.641	0	0
1395361_at	Dut	deoxyuridine triphosphatase [Source:RGD Symbol;Acc:620849]	ENSRNOG00000007221	3	117514444	117525446	-1.96985	1.96985	153.666	0	0
1376989_at	Pik3r3	phosphoinositide-3-kinase regulatory subunit 3 [Source:RGD Symbol;Acc:621042]	ENSRNOG00000000145	5	135074297	135142488	1.96722	1.96722	144.637	0	0
1377952_at	Adpgk	ADP-dependent glucokinase [Source:RGD Symbol;Acc:1306103]	ENSRNOG00000026178	8	64088913	64116832	-1.96187	1.96187	191.736	0	0
1385158_at	Chmp1b						1.96027	1.96027	201.868	0	0
1385215_at	Runx1t1	RUNX1 translocation partner 1 [Source:RGD Symbol;Acc:1305490]	ENSRNOG00000005673	5	27312928	27442841	1.95931	1.95931	196.958	0	0
1378517_at	Trub1	TruB pseudouridine synthase family member 1 [Source:RGD Symbol;Acc:1308502]	ENSRNOG00000017321	1	278311244	278418336	-1.95891	1.95891	278.325	0	0
1386793_at	Zfp61 /// Zfp94						-1.9589	1.9589	170.939	0	0
1392877_at	LOC102552880						-1.95773	1.95773	151.192	0	0
1377407_at	Acsm5	acyl-CoA synthetase medium-chain family member 5 [Source:RGD Symbol;Acc:1309578]	ENSRNOG00000031211	1	189233141	189272172	1.95626	1.95626	192.874	0	0
1393733_at	Plppr5	phospholipid phosphatase related 5 [Source:RGD Symbol;Acc:1309567]	ENSRNOG00000016878	2	219896765	220101791	1.95514	1.95514	125.492	0	0
1396389_at	Pip5kl1	phosphatidylinositol-4-phosphate 5-kinase-like 1 [Source:RGD Symbol;Acc:1597527]	ENSRNOG00000048676	3	11593655	11597410	-1.95333	1.95333	160.74	0	0
1390701_at	Tmem248	transmembrane protein 248 [Source:RGD Symbol;Acc:1303319]	ENSRNOG00000000893	12	29933906	29958050	1.94925	1.94925	335.65	0	0
1386955_at	Gp1bb	glycoprotein Ib platelet beta subunit [Source:RGD Symbol;Acc:621050]	ENSRNOG00000029912	11	86512797	86522168	-1.94382	1.94382	295.475	0	0
1368589_at	Ptprj	protein tyrosine phosphatase, receptor type, J [Source:RGD Symbol;Acc:3454]	ENSRNOG00000034025	3	79233525	79390956	1.94326	1.94326	138.843	0	0
1379285_at	Rtp4	receptor (chemosensory) transporter protein 4 [Source:RGD Symbol;Acc:1306974]	ENSRNOG00000028895	11	80638945	80650802	1.92613	1.92613	105.648	0	0
1393809_at	Traf6	TNF receptor associated factor 6 [Source:RGD Symbol;Acc:1306853]	ENSRNOG00000004639	3	91252829	91271607	1.92436	1.92436	95.6873	0	0
1379747_at	Prss35	protease, serine, 35 [Source:RGD Symbol;Acc:1311282]	ENSRNOG00000025184	8	94423808	94440503	1.92398	1.92398	130.78	0	0
1390909_at	Trim30						1.92369	1.92369	71.0577	0	0
1374367_at	Grxcr1 /// LOC100910415	glutaredoxin and cysteine rich domain containing 1 [Source:RGD Symbol;Acc:1564635]	ENSRNOG00000038891	14	41663688	41786084	-1.91936	1.91936	77.5411	0	0
1391595_at	Larp6	La ribonucleoprotein domain family, member 6 [Source:RGD Symbol;Acc:1308414]	ENSRNOG00000012438	8	65611570	65632706	-1.9184	1.9184	254.042	0	0
1382171_at	Tsc22d2	TSC22 domain family, member 2 [Source:RGD Symbol;Acc:1593169]	ENSRNOG00000038044	2	148607748	148655261	-1.90747	1.90747	57.7777	0	0
1386679_at	Slc14a1	solute carrier family 14 member 1 [Source:RGD Symbol;Acc:3688]	ENSRNOG00000016753	18	74461055	74485139	1.90676	1.90676	175.504	0	0
1368726_a_at	Zfp347	zinc finger protein 347 [Source:RGD Symbol;Acc:620185]	ENSRNOG00000031216	7	9974625	9976367	1.89954	1.89954	206.058	0	0
1384755_at	Prrt2	proline-rich transmembrane protein 2 [Source:RGD Symbol;Acc:1564195]	ENSRNOG00000029366	1	198451324	198454914	1.89903	1.89903	97.3986	0	0
1396381_at	Kiaa0895l						1.89698	1.89698	206.295	0	0
1387022_at	Aldh1a1	aldehyde dehydrogenase 1 family, member A1 [Source:RGD Symbol;Acc:2087]	ENSRNOG00000017619	1	238222521	238264330	-1.89278	1.89278	64.9191	0	0
1381990_at	Galnt1	polypeptide N-acetylgalactosaminyltransferase 1 [Source:RGD Symbol;Acc:620358]	ENSRNOG00000016207	18	16146447	16185496	1.88804	1.88804	226.669	0	0
1393137_at	Tctex1d1	Tctex1 domain containing 1 [Source:RGD Symbol;Acc:1311932]	ENSRNOG00000023100	5	122508388	122521245	1.87851	1.87851	216.891	0	0
1377572_at	Uggt2	UDP-glucose glycoprotein glucosyltransferase 2 [Source:RGD Symbol;Acc:1563520]	ENSRNOG00000058057	15	104235678	104394322	1.87542	1.87542	194.526	0	0
1379453_a_at	Lysmd4	LysM domain containing 4 [Source:RGD Symbol;Acc:1592887]	ENSRNOG00000050624	1	128199322	128203268	-1.86193	1.86193	62.8665	0	0
1379858_at	Mettl2b	methyltransferase like 2B [Source:RGD Symbol;Acc:1310240]	ENSRNOG00000006131	10	93354003	93379470	-1.86042	1.86042	106.014	0	0
1393185_at	LOC103691872 /// LOC691918						-1.85759	1.85759	106.16	0	0
1374916_at	Pwp2	PWP2 periodic tryptophan protein homolog (yeast) [Source:RGD Symbol;Acc:1582817]	ENSRNOG00000001210	20	11228844	11243205	-1.85085	1.85085	246.286	0	0
1389533_at	Fbln2	fibulin 2 [Source:RGD Symbol;Acc:628685]	ENSRNOG00000007338	4	122835436	122895121	-1.83946	1.83946	116.547	0	0
1375450_at	Nemf	nuclear export mediator factor [Source:MGI Symbol;Acc:MGI:1918305]	ENSRNOG00000056128	6	91623699	91676344	1.83675	1.83675	129.168	0	0
1372382_at	LOC102554253						1.83351	1.83351	110.038	0	0
1398577_at	RGD1310507	similar to RIKEN cDNA 1300017J02 [Source:RGD Symbol;Acc:1310507]	ENSRNOG00000009434	8	111727984	111777677	1.83065	1.83065	221.439	0	0
1379329_at	Pcbd2	pterin-4 alpha-carbinolamine dehydratase 2 [Source:RGD Symbol;Acc:1590239]	ENSRNOG00000047796	17	8929810	8980571	1.83	1.83	186.829	0	0
1385007_at	Zcchc9	zinc finger CCHC-type containing 9 [Source:RGD Symbol;Acc:1307450]	ENSRNOG00000051682	2	20909761	20919824	-1.82682	1.82682	281.653	0	0
1368411_a_at	Map2	microtubule-associated protein 2 [Source:RGD Symbol;Acc:3044]	ENSRNOG00000011841	9	73319710	73462972	-1.82662	1.82662	103.051	0	0
1384136_at	Osbpl3	oxysterol binding protein-like 3 [Source:RGD Symbol;Acc:1564287]	ENSRNOG00000010011	4	80025440	80107884	1.82556	1.82556	196.531	0	0
1386022_at	Degs1	delta(4)-desaturase, sphingolipid 1 [Source:RGD Symbol;Acc:70917]	ENSRNOG00000003223	13	100666075	100672731	-1.82525	1.82525	228.493	0	0
1377959_at	Fam32a	family with sequence similarity 32, member A [Source:RGD Symbol;Acc:1561287]	ENSRNOG00000039528	16	19304529	19308842	-1.82429	1.82429	353.88	0	0
1377244_at	Zkscan5	zinc finger with KRAB and SCAN domains 5 [Source:RGD Symbol;Acc:1311175]	ENSRNOG00000059552	12	11154794	11176106	-1.82176	1.82176	268.374	0	0
1392961_at	Mob1a	MOB kinase activator 1A [Source:RGD Symbol;Acc:1307014]	ENSRNOG00000059474	4	115024927	115041899	1.81682	1.81682	134.056	0	0
1396830_at	Fam185a						-1.8129	1.8129	86.627	0	0
1396442_at	Dclk2	doublecortin-like kinase 2 [Source:RGD Symbol;Acc:1308384]	ENSRNOG00000016550	2	186116624	186245771	1.81135	1.81135	105.032	0	0
1389806_at	Stard10	StAR-related lipid transfer domain containing 10 [Source:RGD Symbol;Acc:1306548]	ENSRNOG00000019491	1	166428761	166457509	-1.81075	1.81075	67.0919	0	0
1394625_at	Tmem144	transmembrane protein 144 [Source:RGD Symbol;Acc:1565845]	ENSRNOG00000010081	2	178585592	178616719	1.80651	1.80651	113.316	0	0
1381147_at	Arhgap32	Rho GTPase activating protein 32 [Source:RGD Symbol;Acc:1305267]	ENSRNOG00000008709	8	33239139	33392305	1.8046	1.8046	71.9237	0	0
1388912_at	Rexo4	REX4 homolog, 3'-5' exonuclease [Source:RGD Symbol;Acc:1306220]	ENSRNOG00000027867	3	5500589	5510908	-1.80382	1.80382	258.623	0	0
1380435_at	Shoc2	SHOC2 leucine-rich repeat scaffold protein [Source:RGD Symbol;Acc:1308146]	ENSRNOG00000015339	1	274688580	274751816	1.8034	1.8034	77.0096	0	0
1371442_at	Hyou1	hypoxia up-regulated 1 [Source:RGD Symbol;Acc:621146]	ENSRNOG00000010944	8	48699769	48711910	1.80219	1.80219	144.134	0	0
1383923_at	LOC103694321						-1.79941	1.79941	174.907	0	0
1387839_at	RT1-N1 /// RT1-N2						1.79375	1.79375	154.458	0	0
1377976_at	LOC102554668						1.78598	1.78598	170.397	0	0
1373331_at	Lrsam1	leucine rich repeat and sterile alpha motif containing 1 [Source:RGD Symbol;Acc:1564403]	ENSRNOG00000022312	3	11972813	12007570	-1.78434	1.78434	231.933	0	0
1385314_at	Rab14	RAB14, member RAS oncogene family [Source:RGD Symbol;Acc:620881]	ENSRNOG00000018901	3	14373275	14395362	1.78211	1.78211	141.623	0	0
1369691_at	Scn3a	sodium voltage-gated channel alpha subunit 3 [Source:RGD Symbol;Acc:3635]	ENSRNOG00000005007	3	51532627	51643140	-1.77852	1.77852	114.682	0	0
1370806_at	Retsat	retinol saturase [Source:RGD Symbol;Acc:628802]	ENSRNOG00000014090	4	100465170	100474301	1.77571	1.77571	176.091	0	0
1383363_at	Diras2	DIRAS family GTPase 2 [Source:RGD Symbol;Acc:1305580]	ENSRNOG00000032328	17	12762752	12763952	-1.77229	1.77229	66.5755	0	0
1394928_at	Xkr4	XK related 4 [Source:RGD Symbol;Acc:1549780]	ENSRNOG00000027276	5	15747614	16140896	1.7693	1.7693	175.336	0	0
1385092_at	Epha6	Eph receptor A6 [Source:RGD Symbol;Acc:1304614]	ENSRNOG00000029184	11	42259761	42843865	-1.76708	1.76708	153.096	0	0
1376449_at	Tomm40l	translocase of outer mitochondrial membrane 40 like [Source:RGD Symbol;Acc:1562006]	ENSRNOG00000003398	13	89591718	89594738	-1.76702	1.76702	243.219	0	0
1386701_at	Rasgef1b	RasGEF domain family, member 1B [Source:RGD Symbol;Acc:1562220]	ENSRNOG00000002345	14	11988671	12027381	-1.76585	1.76585	124.257	0	0
1376723_a_at	LOC103691688						1.76307	1.76307	315.907	0	0
1382083_at	Coch	cochlin [Source:RGD Symbol;Acc:1308536]	ENSRNOG00000005286	6	72359791	72373695	1.76228	1.76228	34.2469	0	0
1394904_at	Necap1	NECAP endocytosis associated 1 [Source:RGD Symbol;Acc:1306053]	ENSRNOG00000009236	4	155709613	155724790	-1.7552	1.7552	120.42	0	0
1398340_at	Ccndbp1	cyclin D1 binding protein 1 [Source:RGD Symbol;Acc:1304669]	ENSRNOG00000011379	3	112950890	112961614	1.74352	1.74352	127.824	0	0
1385465_at	Siglec5	sialic acid binding Ig-like lectin 5 [Source:RGD Symbol;Acc:1305432]	ENSRNOG00000021474	1	98562346	98570949	-1.74314	1.74314	89.4911	0	0
1368135_at	Ninj2	ninjurin 2 [Source:RGD Symbol;Acc:620552]	ENSRNOG00000010282	4	152630469	152733633	-1.7397	1.7397	71.3755	0	0
1376845_at	Ifi27l2b	interferon, alpha-inducible protein 27 like 2B [Source:RGD Symbol;Acc:1559721]	ENSRNOG00000026605	6	127336305	127337791	1.73964	1.73964	98.1239	0	0
1379398_at	Dennd1b	DENN domain containing 1B [Source:RGD Symbol;Acc:1308441]	ENSRNOG00000011063	13	56015901	56236677	1.73872	1.73872	149.449	0	0
1396092_at	Nkiras1	NFKB inhibitor interacting Ras-like 1 [Source:RGD Symbol;Acc:1308560]	ENSRNOG00000008565	15	8179102	8183682	-1.73704	1.73704	73.3528	0	0
1391964_at	Rtel1	regulator of telomere elongation helicase 1 [Source:RGD Symbol;Acc:1306721]	ENSRNOG00000027513	3	176818437	176856531	-1.73661	1.73661	122.2	0	0
1380683_at	Ptprd	protein tyrosine phosphatase, receptor type, D [Source:RGD Symbol;Acc:1561090]	ENSRNOG00000005711	5	92862267	93244202	1.73136	1.73136	120.371	0	0
1398663_at	Zfp61 /// Zfp94						-1.72828	1.72828	254.984	0	0
1395014_at	Spg7	SPG7, paraplegin matrix AAA peptidase subunit [Source:RGD Symbol;Acc:727940]	ENSRNOG00000015150	19	55880561	55915502	1.7237	1.7237	150.573	0	0
1397222_at	Trim39	tripartite motif-containing 39 [Source:RGD Symbol;Acc:1303115]	ENSRNOG00000000785	20	2500689	2514546	1.72297	1.72297	70.8283	0	0
1371349_at	Col6a1	collagen type VI alpha 1 chain [Source:RGD Symbol;Acc:1565398]	ENSRNOG00000001249	20	12658065	12675561	-1.72135	1.72135	148.524	0	0
1388617_at	Bphl	biphenyl hydrolase like [Source:RGD Symbol;Acc:1307572]	ENSRNOG00000017577	17	31498883	31535172	1.71609	1.71609	156.127	0	0
1389467_at	Tmem100	transmembrane protein 100 [Source:RGD Symbol;Acc:1560541]	ENSRNOG00000002434	10	77537340	77543192	1.71412	1.71412	103.512	0	0
1379330_s_at	Pcbd2	pterin-4 alpha-carbinolamine dehydratase 2 [Source:RGD Symbol;Acc:1590239]	ENSRNOG00000047796	17	8929810	8980571	1.70771	1.70771	221.79	0	0
1374172_at	Col8a2	collagen type VIII alpha 2 chain [Source:RGD Symbol;Acc:1305182]	ENSRNOG00000010841	5	144308611	144335172	1.7073	1.7073	27.0882	4.74248e-07	7.66645e-06
1390333_at	Ppp4c	protein phosphatase 4, catalytic subunit [Source:RGD Symbol;Acc:621225]	ENSRNOG00000019813	1	198219054	198225580	1.70669	1.70669	135.758	0	0
1397706_at	Wrn	Werner syndrome RecQ like helicase [Source:RGD Symbol;Acc:1564788]	ENSRNOG00000015440	16	62483761	62615375	-1.70535	1.70535	72.2182	0	0
1377111_at	Tab3	TGF-beta activated kinase 1/MAP3K7 binding protein 3 [Source:RGD Symbol;Acc:1594527]	ENSRNOG00000003643	X	54062935	54086339	-1.70147	1.70147	68.4629	0	0
1384582_at	Traf6	TNF receptor associated factor 6 [Source:RGD Symbol;Acc:1306853]	ENSRNOG00000004639	3	91252829	91271607	1.69569	1.69569	75.8781	0	0
1391568_at	RGD1562618	similar to RIKEN cDNA 6030419C18 gene [Source:RGD Symbol;Acc:1562618]	ENSRNOG00000026238	8	63286773	63301914	-1.69235	1.69235	96.2958	0	0
1388034_at	Kif1b	kinesin family member 1B [Source:RGD Symbol;Acc:621520]	ENSRNOG00000057626	5	165938576	166133491	1.69213	1.69213	25.3255	1.09077e-06	1.64406e-05
1367679_at	Cd74	CD74 molecule [Source:RGD Symbol;Acc:2313]	ENSRNOG00000018735	18	56071478	56080849	-1.69157	1.69157	28.4019	3.79399e-07	6.46895e-06
1381847_at	RGD1561413 /// RGD1565622						1.68883	1.68883	137.202	0	0
1367852_s_at	Gp1bb /// Sept5	glycoprotein Ib platelet beta subunit [Source:RGD Symbol;Acc:621050]	ENSRNOG00000046981	11	86520992	86522169	-1.6872	1.6872	227.128	0	0
1384082_at	Arl16	ADP-ribosylation factor like GTPase 16 [Source:RGD Symbol;Acc:1590059]	ENSRNOG00000049235	10	109636896	109639054	1.68579	1.68579	101.392	0	0
1382541_at	Alk	anaplastic lymphoma receptor tyrosine kinase [Source:RGD Symbol;Acc:628622]	ENSRNOG00000008683	6	22696397	23203775	-1.68574	1.68574	177.178	0	0
1383339_at	Uri1	URI1, prefoldin-like chaperone [Source:RGD Symbol;Acc:1310358]	ENSRNOG00000014463	1	94346514	94404211	1.6857	1.6857	193.446	0	0
1379264_at	Znrf2	zinc and ring finger 2 [Source:RGD Symbol;Acc:1306645]	ENSRNOG00000049057	4	85009350	85090914	-1.68419	1.68419	33.0967	0	0
1372065_at	Art3	ADP-ribosyltransferase 3 [Source:RGD Symbol;Acc:628833]	ENSRNOG00000002256	14	17143040	17225389	1.68346	1.68346	65.6786	0	0
1388857_at	Sec23b	Sec23 homolog B, coat complex II component [Source:RGD Symbol;Acc:1310699]	ENSRNOG00000008411	3	138715570	138757111	1.68049	1.68049	195.753	0	0
1388508_at	Fam32a	family with sequence similarity 32, member A [Source:RGD Symbol;Acc:1561287]	ENSRNOG00000039528	16	19304529	19308842	-1.6785	1.6785	459.795	0	0
1389034_at	Usp18	ubiquitin specific peptidase 18 [Source:RGD Symbol;Acc:1359153]	ENSRNOG00000037198	4	153805993	153834430	1.6781	1.6781	93.7244	0	0
1380822_at	P2ry12	purinergic receptor P2Y12 [Source:RGD Symbol;Acc:621681]	ENSRNOG00000013902	2	149441598	149444548	1.67247	1.67247	15.3387	0.000102011	0.000935988
1385407_at	Tiparp	TCDD-inducible poly(ADP-ribose) polymerase [Source:RGD Symbol;Acc:1306171]	ENSRNOG00000011238	2	157316266	157341469	-1.67215	1.67215	92.1678	0	0
1369989_at	Pnpo	pyridoxamine 5'-phosphate oxidase [Source:RGD Symbol;Acc:621456]	ENSRNOG00000046493	10	84874927	84881190	1.67085	1.67085	360.081	0	0
1372297_at	Gsta4 /// LOC100909835	glutathione S-transferase alpha 4 [Source:RGD Symbol;Acc:1309970]	ENSRNOG00000030449	8	85497557	85518879	1.66859	1.66859	144.772	0	0
1374888_at	Cwc25	CWC25 spliceosome-associated protein homolog [Source:RGD Symbol;Acc:1305258]	ENSRNOG00000004091	10	85684898	85709568	1.66195	1.66195	178.297	0	0
1369841_at	Hspa2	heat shock protein family A member 2 [Source:RGD Symbol;Acc:620664]	ENSRNOG00000006472	6	99433550	99436289	-1.6471	1.6471	31.5261	0	0
1385248_a_at	Ogn	osteoglycin [Source:RGD Symbol;Acc:1308171]	ENSRNOG00000047786	17	15447716	15467359	1.63893	1.63893	13.0418	0.000328275	0.00253069
1374122_at	Myo5c	myosin VC [Source:RGD Symbol;Acc:1309994]	ENSRNOG00000008356	8	82171497	82247544	-1.63829	1.63829	32.0782	0	0
1392257_at	Mis12	MIS12 kinetochore complex component [Source:RGD Symbol;Acc:1564837]	ENSRNOG00000007725	10	57660067	57660687	1.63768	1.63768	77.4326	0	0
1368037_at	Cbr1 /// LOC100360507 /// LOC102556347	carbonyl reductase 1 [Source:RGD Symbol;Acc:2286]	ENSRNOG00000047848	11	33812989	33815418	-1.63483	1.63483	249.123	0	0
1375566_at	Agtrap	angiotensin II receptor-associated protein [Source:RGD Symbol;Acc:1359346]	ENSRNOG00000008619	5	164886813	164898420	-1.63341	1.63341	128.282	0	0
1381043_at	LOC103690502						-1.63106	1.63106	126.443	0	0
1396713_at	Atat1	alpha tubulin acetyltransferase 1 [Source:RGD Symbol;Acc:1303066]	ENSRNOG00000000809	20	3351303	3364565	1.62907	1.62907	118.615	0	0
1381993_at	Clic2	chloride intracellular channel 2 [Source:RGD Symbol;Acc:1306580]	ENSRNOG00000000728	20	295250	310380	-1.62822	1.62822	55.7317	0	0
1392598_at	Dnajb6	DnaJ heat shock protein family (Hsp40) member B6 [Source:RGD Symbol;Acc:1308207]	ENSRNOG00000010353	4	2711385	2774890	-1.6235	1.6235	53.7691	0	0
1381382_at	Atp6ap1l	ATPase H+ transporting accessory protein 1 like [Source:RGD Symbol;Acc:1564936]	ENSRNOG00000040201	2	19781408	19808937	-1.62133	1.62133	59.276	0	0
1387146_a_at	Ednrb	endothelin receptor type B [Source:RGD Symbol;Acc:2536]	ENSRNOG00000010997	15	88006977	88036354	1.62067	1.62067	70.2711	0	0
1388060_at	Syt12	synaptotagmin 12 [Source:RGD Symbol;Acc:621876]	ENSRNOG00000019306	1	219688451	219719272	1.61972	1.61972	80.0608	0	0
1374090_at	Chtop /// LOC361990	chromatin target of PRMT1 [Source:RGD Symbol;Acc:1359407]	ENSRNOG00000012760	2	189887857	189899325	-1.61966	1.61966	111.874	0	0
1379475_at	Slx4ip	SLX4 interacting protein [Source:RGD Symbol;Acc:1563120]	ENSRNOG00000007430	3	129885826	130069390	1.61742	1.61742	446.518	0	0
1387323_at	Klkb1	kallikrein B1 [Source:RGD Symbol;Acc:67382]	ENSRNOG00000014118	16	50152008	50175458	-1.61645	1.61645	192.585	0	0
1377614_at	Ino80e	INO80 complex subunit E [Source:RGD Symbol;Acc:1359572]	ENSRNOG00000019960	1	198287490	198298076	1.61498	1.61498	159.3	0	0
1384708_at	Rab3d	RAB3D, member RAS oncogene family [Source:RGD Symbol;Acc:620924]	ENSRNOG00000011582	8	22918699	22929294	-1.61262	1.61262	82.4872	0	0
1367794_at	A2m /// LOC100911545	alpha-2-macroglobulin [Source:RGD Symbol;Acc:2004]	ENSRNOG00000028896	4	154309426	154359137	1.61087	1.61087	35.6952	0	0
1367847_at	NEWGENE_69363 /// Nupr1						1.6103	1.6103	22.6309	3.17746e-06	4.29409e-05
1378007_at	RGD1306148						-1.60608	1.60608	102.021	0	0
1368728_at	P2ry12	purinergic receptor P2Y12 [Source:RGD Symbol;Acc:621681]	ENSRNOG00000013902	2	149441598	149444548	1.60304	1.60304	13.925	0.000210282	0.0017307
1369371_a_at	Gabbr1	gamma-aminobutyric acid type B receptor subunit 1 [Source:RGD Symbol;Acc:621537]	ENSRNOG00000000774	20	1955359	1984863	-1.60283	1.60283	62.2092	0	0
1374396_at	Atp6v1c1	ATPase H+ transporting V1 subunit C1 [Source:RGD Symbol;Acc:1311082]	ENSRNOG00000004846	7	77678968	77716408	-1.60279	1.60279	147.244	0	0
1390743_at	Blcap	bladder cancer associated protein [Source:RGD Symbol;Acc:621666]	ENSRNOG00000024437	3	154040166	154042099	-1.60261	1.60261	46.5683	0	0
1379413_at	Nmnat1	nicotinamide nucleotide adenylyltransferase 1 [Source:RGD Symbol;Acc:1310996]	ENSRNOG00000015962	5	166409461	166430254	-1.59923	1.59923	86.1035	0	0
1384877_at	Aqp11	aquaporin 11 [Source:RGD Symbol;Acc:628763]	ENSRNOG00000013358	1	162703442	162713610	1.59849	1.59849	105.594	0	0
1380054_at	Phactr3	phosphatase and actin regulator 3 [Source:RGD Symbol;Acc:1303029]	ENSRNOG00000057996	3	173798545	173871904	-1.59756	1.59756	81.9548	0	0
1371447_at	LOC100910270 /// Plac8	uncharacterized LOC100910270 [Source:RGD Symbol;Acc:6499131]	ENSRNOG00000002217	14	10692764	10714524	1.59741	1.59741	42.1854	0	0
1396886_at	Klhl29	kelch-like family member 29 [Source:RGD Symbol;Acc:1311076]	ENSRNOG00000005371	6	29178858	29483460	-1.59224	1.59224	93.3747	0	0
1367896_at	Car3	carbonic anhydrase 3 [Source:RGD Symbol;Acc:2241]	ENSRNOG00000010079	2	88126667	88135410	1.59139	1.59139	63.8667	0	0
1398875_at	Polr3k	RNA polymerase III subunit K [Source:RGD Symbol;Acc:1587294]	ENSRNOG00000017843	3	177374812	177379008	1.58903	1.58903	132.494	0	0
1382667_at	Mfsd10	major facilitator superfamily domain containing 10 [Source:RGD Symbol;Acc:1311900]	ENSRNOG00000012534	14	81362618	81366055	1.58692	1.58692	156.498	0	0
1398382_at	Naa50	N(alpha)-acetyltransferase 50, NatE catalytic subunit [Source:RGD Symbol;Acc:1310944]	ENSRNOG00000039017	11	61462994	61530837	1.58634	1.58634	130.356	0	0
1374560_at	Prrc1	proline-rich coiled-coil 1 [Source:RGD Symbol;Acc:1565632]	ENSRNOG00000016433	18	52423883	52457575	-1.5848	1.5848	63.1107	0	0
1369805_at	P3h4	prolyl 3-hydroxylase family member 4 (non-enzymatic) [Source:RGD Symbol;Acc:620767]	ENSRNOG00000015787	10	88318817	88325326	-1.58466	1.58466	89.2922	0	0
1376280_at	Wnk2	WNK lysine deficient protein kinase 2 [Source:RGD Symbol;Acc:1307284]	ENSRNOG00000016684	17	15924048	16032420	-1.58078	1.58078	118.096	0	0
1382928_at	Pdzd3	PDZ domain containing 3 [Source:RGD Symbol;Acc:1559807]	ENSRNOG00000008526	8	48577952	48582353	-1.57893	1.57893	133.638	0	0
1374958_at	Adpgk	ADP-dependent glucokinase [Source:RGD Symbol;Acc:1306103]	ENSRNOG00000026178	8	64088913	64116832	-1.57534	1.57534	73.7634	0	0
1372869_at	Gtpbp4 /// LOC103690178 /// LOC299312	GTP binding protein 4 [Source:RGD Symbol;Acc:620783]	ENSRNOG00000016217	17	63110254	63145577	-1.57489	1.57489	251.892	0	0
1385974_at	Pard6g	par-6 family cell polarity regulator gamma [Source:RGD Symbol;Acc:1305016]	ENSRNOG00000055157	18	76559811	76628041	-1.57444	1.57444	95.453	0	0
1393708_at	Bhlhe22	basic helix-loop-helix family, member e22 [Source:RGD Symbol;Acc:1305451]	ENSRNOG00000021745	2	102685513	102688624	-1.57184	1.57184	26.4834	6.63948e-07	1.04382e-05
1367564_at	Nppa	natriuretic peptide A [Source:RGD Symbol;Acc:3193]	ENSRNOG00000008176	5	164808323	164809705	-1.5718	1.5718	72.9401	0	0
1392734_at	Nrcam	neuronal cell adhesion molecule [Source:RGD Symbol;Acc:3209]	ENSRNOG00000004067	6	64297888	64864996	-1.57111	1.57111	279.281	0	0
1369182_at	F3	coagulation factor III, tissue factor [Source:RGD Symbol;Acc:2587]	ENSRNOG00000011800	2	225310624	225322272	-1.57069	1.57069	44.2312	0	0
1371359_at	Mlf2	myeloid leukemia factor 2 [Source:RGD Symbol;Acc:1306294]	ENSRNOG00000016589	4	157452607	157457249	-1.56994	1.56994	223.008	0	0
1370930_at	Kif1c	kinesin family member 1C [Source:RGD Symbol;Acc:70928]	ENSRNOG00000031364	10	57322331	57351353	-1.56876	1.56876	98.8521	0	0
1375538_at	Vcl	vinculin [Source:RGD Symbol;Acc:1311217]	ENSRNOG00000010765	15	3455211	3544702	-1.56806	1.56806	23.4275	2.13412e-06	2.97132e-05
1397806_at	Ino80e	INO80 complex subunit E [Source:RGD Symbol;Acc:1359572]	ENSRNOG00000019960	1	198287490	198298076	1.56585	1.56585	216.594	0	0
1367732_at	Gnb1	G protein subunit beta 1 [Source:RGD Symbol;Acc:2718]	ENSRNOG00000016638	5	172934990	172979986	-1.56462	1.56462	75.8587	0	0
1383725_at	Inafm1	InaF-motif containing 1 [Source:RGD Symbol;Acc:2301983]	ENSRNOG00000049661	1	78210867	78212350	-1.56399	1.56399	93.7163	0	0
1398501_at	Lrrc61	leucine rich repeat containing 61 [Source:RGD Symbol;Acc:1561800]	ENSRNOG00000008234	4	78187117	78206818	1.56151	1.56151	111.157	0	0
1383416_at	Acat1	acetyl-CoA acetyltransferase 1 [Source:RGD Symbol;Acc:2016]	ENSRNOG00000007862	8	58166990	58195884	-1.56066	1.56066	108.14	0	0
1384132_at	Cadm1	cell adhesion molecule 1 [Source:RGD Symbol;Acc:1310999]	ENSRNOG00000018778	8	52127399	52189722	-1.55912	1.55912	59.4016	0	0
1375859_a_at	LOC102547059 /// Zfp84	zinc finger protein 420-like [Source:RGD Symbol;Acc:7510295]	ENSRNOG00000046652	1	88324339	88336407	-1.5578	1.5578	129.076	0	0
1382472_at	E2f2	E2F transcription factor 2 [Source:RGD Symbol;Acc:1593939]	ENSRNOG00000047741	5	154522119	154540265	-1.55764	1.55764	93.231	0	0
1375540_at	Cdkn2aipnl	CDKN2A interacting protein N-terminal like [Source:RGD Symbol;Acc:1308696]	ENSRNOG00000005024	10	37422647	37432081	1.55602	1.55602	94.0525	0	0
1367850_at	Fcgr2a /// LOC100362543 /// LOC100911825 /// LOC103693683 /// LOC103694908 /// LOC498276						1.55554	1.55554	18.5	2.21948e-05	0.000246727
1384794_at	Gmeb1	glucocorticoid modulatory element binding protein 1 [Source:RGD Symbol;Acc:1563208]	ENSRNOG00000010910	5	150405918	150439959	1.5545	1.5545	103.44	0	0
1389068_at	Wipi2	WD repeat domain, phosphoinositide interacting 2 [Source:RGD Symbol;Acc:1359154]	ENSRNOG00000001114	12	13969586	13998172	1.55445	1.55445	191.82	0	0
1395393_at	LOC100910427						1.55373	1.55373	118.134	0	0
1389300_at	Lyrm1	LYR motif containing 1 [Source:RGD Symbol;Acc:1563498]	ENSRNOG00000024530	1	189665976	189685842	-1.55289	1.55289	160.077	0	0
1378283_at	RGD1562465						1.55205	1.55205	84.2436	0	0
1384779_at	Cplx3	complexin 3 [Source:RGD Symbol;Acc:1560104]	ENSRNOG00000019317	8	62379502	62386264	-1.55167	1.55167	35.1031	0	0
1382877_at	Dhx35	DEAH-box helicase 35 [Source:RGD Symbol;Acc:1311165]	ENSRNOG00000015928	3	155297566	155356462	-1.55149	1.55149	67.908	0	0
1391406_at	Degs1	delta(4)-desaturase, sphingolipid 1 [Source:RGD Symbol;Acc:70917]	ENSRNOG00000003223	13	100666075	100672731	-1.55017	1.55017	285.054	0	0
1375655_at	Creb1	cAMP responsive element binding protein 1 [Source:RGD Symbol;Acc:620218]	ENSRNOG00000013412	9	71230108	71293435	-1.54726	1.54726	105.958	0	0
1372736_at	Agl	amylo-alpha-1, 6-glucosidase, 4-alpha-glucanotransferase [Source:RGD Symbol;Acc:1306376]	ENSRNOG00000016214	2	219788234	219842986	1.54656	1.54656	68.9884	0	0
1396327_at	Cyp2j10 /// Cyp2j3						-1.54537	1.54537	101.546	0	0
1392118_at	Soga1	suppressor of glucose, autophagy associated 1 [Source:RGD Symbol;Acc:1563627]	ENSRNOG00000053240	3	153125620	153188915	-1.54483	1.54483	40.3366	0	0
1370507_at	Dlgap4	DLG associated protein 4 [Source:RGD Symbol;Acc:708350]	ENSRNOG00000020225	3	152752091	152846118	-1.54289	1.54289	149.551	0	0
1376066_at	Rnd3	Rho family GTPase 3 [Source:RGD Symbol;Acc:1359690]	ENSRNOG00000004624	3	36642587	36660758	1.54234	1.54234	167.881	0	0
1377422_at	F8	coagulation factor VIII [Source:RGD Symbol;Acc:727845]	ENSRNOG00000031197	18	367862	399242	1.54224	1.54224	78.5508	0	0
1390450_a_at	Ogn	osteoglycin [Source:RGD Symbol;Acc:1308171]	ENSRNOG00000047786	17	15447716	15467359	1.54188	1.54188	11.9977	0.000557337	0.00396527
1385364_at	Dnm3	dynamin 3 [Source:RGD Symbol;Acc:727949]	ENSRNOG00000026490	13	79910382	80379929	1.54072	1.54072	27.5065	4.26823e-07	7.00135e-06
1371905_at	Tmem248	transmembrane protein 248 [Source:RGD Symbol;Acc:1303319]	ENSRNOG00000000893	12	29933906	29958050	-1.53923	1.53923	173.782	0	0
1398049_at	Nit1	nitrilase 1 [Source:RGD Symbol;Acc:727821]	ENSRNOG00000003881	13	89722374	89725806	-1.53906	1.53906	81.0386	0	0
1381445_at	Esrrg	estrogen-related receptor gamma [Source:RGD Symbol;Acc:1303236]	ENSRNOG00000002593	13	106463368	106683436	1.53881	1.53881	38.9979	0	0
1388778_at	Ppm1k	protein phosphatase, Mg2+/Mn2+ dependent, 1K [Source:RGD Symbol;Acc:1308501]	ENSRNOG00000006893	4	88694583	88718533	1.53755	1.53755	205.979	0	0
1379091_at	Hgsnat						1.53711	1.53711	163.771	0	0
1369996_at	Polr2f	RNA polymerase II subunit F [Source:RGD Symbol;Acc:708567]	ENSRNOG00000011214	7	120380544	120390954	-1.5363	1.5363	206.989	0	0
1375699_at	Acap2	ArfGAP with coiled-coil, ankyrin repeat and PH domains 2 [Source:RGD Symbol;Acc:1562939]	ENSRNOG00000001730	11	73078982	73191132	1.5343	1.5343	104.285	0	0
1369926_at	Gpx3	glutathione peroxidase 3 [Source:RGD Symbol;Acc:69224]	ENSRNOG00000052564	10	40247436	40255422	1.53408	1.53408	58.8868	0	0
1373345_at	Amigo2	adhesion molecule with Ig like domain 2 [Source:RGD Symbol;Acc:727911]	ENSRNOG00000007032	7	138704126	138707221	1.53333	1.53333	66.9649	0	0
1398431_at	Car8	carbonic anhydrase 8 [Source:RGD Symbol;Acc:1304709]	ENSRNOG00000005669	5	21249020	21345810	1.53124	1.53124	74.4076	0	0
1368450_at	Myo5a	myosin VA [Source:RGD Symbol;Acc:3143]	ENSRNOG00000058866	8	82037977	82156617	1.53029	1.53029	50.5416	0	0
1388603_a_at	Isca1	iron-sulfur cluster assembly 1 [Source:RGD Symbol;Acc:727792]	ENSRNOG00000018343	17	5281727	5294384	-1.52686	1.52686	271.198	0	0
1384279_at	Fam117b	family with sequence similarity 117, member B [Source:RGD Symbol;Acc:1307676]	ENSRNOG00000022066	9	66716969	66784487	-1.52445	1.52445	130.705	0	0
1383442_at	Morn1	MORN repeat containing 1 [Source:RGD Symbol;Acc:1359433]	ENSRNOG00000014642	5	172488708	172547058	1.52437	1.52437	91.0283	0	0
1395354_at	Lancl1	LanC like 1 [Source:RGD Symbol;Acc:69416]	ENSRNOG00000013557	9	74014656	74048244	-1.52417	1.52417	23.7322	1.84957e-06	2.62344e-05
1375826_at	Gpr61	G protein-coupled receptor 61 [Source:RGD Symbol;Acc:1310176]	ENSRNOG00000019738	2	210937289	210943620	1.52386	1.52386	65.2991	0	0
1375897_at	Rbsn	rabenosyn, RAB effector [Source:RGD Symbol;Acc:1305397]	ENSRNOG00000011391	4	124052300	124080906	-1.52195	1.52195	122.854	0	0
1372299_at	Cdkn1c	cyclin-dependent kinase inhibitor 1C [Source:RGD Symbol;Acc:727892]	ENSRNOG00000059500	1	216661080	216663721	1.5213	1.5213	20.5527	8.3942e-06	0.00010311
1392101_s_at	Rbsn	rabenosyn, RAB effector [Source:RGD Symbol;Acc:1305397]	ENSRNOG00000011391	4	124052300	124080906	-1.5208	1.5208	89.7305	0	0
1374851_at	Med29	mediator complex subunit 29 [Source:RGD Symbol;Acc:1311009]	ENSRNOG00000019702	1	85368288	85373099	1.51951	1.51951	126.283	0	0
1372846_at	Cyb561a3	cytochrome b561 family, member A3 [Source:RGD Symbol;Acc:1304670]	ENSRNOG00000020702	1	226634009	226642243	1.51895	1.51895	120.446	0	0
1387398_at	Pkia	cAMP-dependent protein kinase inhibitor alpha [Source:RGD Symbol;Acc:621021]	ENSRNOG00000012095	2	96595088	96668222	1.51498	1.51498	64.5312	0	0
1373288_at	St5	suppression of tumorigenicity 5 [Source:RGD Symbol;Acc:1308995]	ENSRNOG00000013934	1	174137120	174289647	-1.51373	1.51373	70.0053	0	0
1392285_at	Shisa4	shisa family member 4 [Source:RGD Symbol;Acc:1312041]	ENSRNOG00000007369	13	52193989	52197205	1.5119	1.5119	250.091	0	0
1382584_at	Nufip2	NUFIP2, FMR1 interacting protein 2 [Source:RGD Symbol;Acc:1596719]	ENSRNOG00000024964	10	65176648	65200109	1.51181	1.51181	38.7869	0	0
1387975_at	Ugcg	UDP-glucose ceramide glucosyltransferase [Source:RGD Symbol;Acc:621870]	ENSRNOG00000015644	5	76386836	76419560	1.51092	1.51092	85.7194	0	0
1394785_at	Eif1ax	eukaryotic translation initiation factor 1A, X-linked [Source:RGD Symbol;Acc:1560198]	ENSRNOG00000005736	X	37579957	37595486	-1.51083	1.51083	59.2167	0	0
1367462_at	Capns1	calpain, small subunit 1 [Source:RGD Symbol;Acc:2270]	ENSRNOG00000045747	1	91058529	91063928	-1.51043	1.51043	139.905	0	0
1382785_at	Kif1a	kinesin family member 1A [Source:RGD Symbol;Acc:1304996]	ENSRNOG00000023993	9	100171772	100253609	1.5099	1.5099	51.8606	0	0
1387004_at	Nbl1	neuroblastoma 1, DAN family BMP antagonist [Source:RGD Symbol;Acc:3151]	ENSRNOG00000049402	5	157524513	157535664	1.50877	1.50877	71.2287	0	0
1390738_at	Bst2	bone marrow stromal cell antigen 2 [Source:RGD Symbol;Acc:727849]	ENSRNOG00000059900	16	19938784	19942353	1.50872	1.50872	37.6575	0	0
1373508_at	Selt						-1.50267	1.50267	38.1019	0	0
1388396_at	Stk25	serine/threonine kinase 25 [Source:RGD Symbol;Acc:727809]	ENSRNOG00000018181	9	100767579	100779715	-1.50234	1.50234	57.9918	0	0
1379451_at	Ssbp2	single-stranded DNA binding protein 2 [Source:RGD Symbol;Acc:1562968]	ENSRNOG00000016213	2	20431243	20702515	-1.50107	1.50107	161.429	0	0
1374485_at	LOC102549942						1.49956	1.49956	25.7118	9.95921e-07	1.52829e-05
1390787_at	Gart	phosphoribosylglycinamide formyltransferase [Source:RGD Symbol;Acc:1308717]	ENSRNOG00000028292	11	31780487	31805728	1.49577	1.49577	110.343	0	0
1370049_at	Smpd2	sphingomyelin phosphodiesterase 2 [Source:RGD Symbol;Acc:619753]	ENSRNOG00000000306	20	46211892	46215120	1.49003	1.49003	51.8094	0	0
1368258_at	Apln	apelin [Source:RGD Symbol;Acc:620672]	ENSRNOG00000003984	X	134856726	134866210	-1.4885	1.4885	49.5873	0	0
1384236_at	Sptssb	serine palmitoyltransferase, small subunit B [Source:RGD Symbol;Acc:2324614]	ENSRNOG00000009388	2	166654043	166682325	1.48664	1.48664	101.612	0	0
1369751_at	Trhr	thyrotropin releasing hormone receptor [Source:RGD Symbol;Acc:3904]	ENSRNOG00000005048	7	83113672	83153519	-1.48632	1.48632	16.1949	6.57308e-05	0.000631564
1368208_at	LOC103690139 /// Nat8b	probable N-acetyltransferase CML6 [Source:RGD Symbol;Acc:9150396]	ENSRNOG00000015851	4	117606022	117607428	1.48411	1.48411	85.7865	0	0
1383564_at	Irf7	interferon regulatory factor 7 [Source:RGD Symbol;Acc:1307828]	ENSRNOG00000017414	1	214248837	214252456	1.48356	1.48356	47.0777	0	0
1369713_at	Cckbr	cholecystokinin B receptor [Source:RGD Symbol;Acc:2290]	ENSRNOG00000017679	1	170262156	170272298	-1.48238	1.48238	92.1466	0	0
1395806_at	LOC100909409 /// LOC100912726 /// LOC102551971 /// LOC102554444 /// LOC102557037 /// LOC103690327 /// LOC103690416 /// LOC103690708 /// LOC501297 /// LOC501317 /// LOC501346 /// LOC501349 /// LOC501467 /// LOC679730 /// LOC685125 /// LOC685199 /// LOC685989 /// LOC688649 /// LOC689453 /// LOC690467 /// LOC691712	disks large homolog 5-like [Source:RGD Symbol;Acc:6504293]	ENSRNOG00000046751	19	27835890	27840821	-1.48233	1.48233	76.995	0	0
1367994_at	Dpyd	dihydropyrimidine dehydrogenase [Source:RGD Symbol;Acc:621218]	ENSRNOG00000017105	2	221823687	222694627	-1.48205	1.48205	34.2196	0	0
1389722_at	Wrn	Werner syndrome RecQ like helicase [Source:RGD Symbol;Acc:1564788]	ENSRNOG00000015440	16	62483761	62615375	-1.48071	1.48071	64.2412	0	0
1383266_at	Sfrp1	secreted frizzled-related protein 1 [Source:RGD Symbol;Acc:621074]	ENSRNOG00000017783	16	73372007	73410777	1.48021	1.48021	28.7503	1.89699e-07	3.27669e-06
1398960_at	Cct6a	chaperonin containing TCP1 subunit 6A [Source:RGD Symbol;Acc:1304763]	ENSRNOG00000000923	12	30491416	30501860	-1.48003	1.48003	89.2811	0	0
1389179_at	Cidea	cell death-inducing DFFA-like effector a [Source:RGD Symbol;Acc:1305106]	ENSRNOG00000018505	18	63098144	63108051	1.47902	1.47902	55.2017	0	0
1393551_at	Tstd1	thiosulfate sulfurtransferase like domain containing 1 [Source:RGD Symbol;Acc:2323815]	ENSRNOG00000047123	13	89805962	89807243	1.47863	1.47863	43.4436	0	0
1375060_at	Apitd1						-1.47743	1.47743	176.126	0	0
1397231_at	Sprn	shadow of prion protein homolog (zebrafish) [Source:RGD Symbol;Acc:1561845]	ENSRNOG00000018927	1	212622094	212622537	-1.47681	1.47681	30.9745	4.74248e-08	8.55456e-07
1374235_at	Rcan2	regulator of calcineurin 2 [Source:RGD Symbol;Acc:69198]	ENSRNOG00000010350	9	19518558	19749145	-1.47602	1.47602	25.9723	7.58797e-07	1.18154e-05
1370829_at	Fntb	farnesyltransferase, CAAX box, beta [Source:RGD Symbol;Acc:620119]	ENSRNOG00000007660	6	99883959	99966988	-1.47563	1.47563	151.104	0	0
1372433_at	Ngdn	neuroguidin [Source:RGD Symbol;Acc:1310211]	ENSRNOG00000018069	15	33677597	33684840	1.47515	1.47515	162.691	0	0
1390459_at	Adgrg6	adhesion G protein-coupled receptor G6 [Source:RGD Symbol;Acc:1308551]	ENSRNOG00000011411	1	8593075	8751198	-1.47311	1.47311	39.0674	0	0
1377483_at	Inafm1	InaF-motif containing 1 [Source:RGD Symbol;Acc:2301983]	ENSRNOG00000049661	1	78210867	78212350	-1.47167	1.47167	112.934	0	0
1367888_at	Cdhr1	cadherin-related family member 1 [Source:RGD Symbol;Acc:620420]	ENSRNOG00000013330	16	14328160	14348046	-1.47153	1.47153	13.03	0.000329935	0.00253794
1370666_at	Dnm3	dynamin 3 [Source:RGD Symbol;Acc:727949]	ENSRNOG00000026490	13	79910382	80379929	-1.47105	1.47105	24.7036	1.37532e-06	2.01975e-05
1383338_at	Pggt1b	protein geranylgeranyltransferase type 1 subunit beta [Source:RGD Symbol;Acc:621754]	ENSRNOG00000003541	18	40175951	40218225	1.47058	1.47058	85.531	0	0
1376174_at	Serpina11	serpin family A member 11 [Source:RGD Symbol;Acc:1359239]	ENSRNOG00000011141	6	127647184	127656603	1.46985	1.46985	73.9818	0	0
1389675_at	Ier5l	immediate early response 5-like [Source:RGD Symbol;Acc:1561058]	ENSRNOG00000024846	3	9036373	9037942	1.46968	1.46968	65.9692	0	0
1368366_at	Cml1 /// LOC103690120						-1.46961	1.46961	69.6709	0	0
1390813_at	Msi2	musashi RNA-binding protein 2 [Source:RGD Symbol;Acc:1560397]	ENSRNOG00000025338	10	75681393	76039964	-1.46917	1.46917	50.8583	0	0
1377713_at	Foxn3	forkhead box N3 [Source:RGD Symbol;Acc:1305711]	ENSRNOG00000004709	6	123187726	123577695	-1.46867	1.46867	47.676	0	0
1368584_a_at	Cplx2	complexin 2 [Source:RGD Symbol;Acc:70945]	ENSRNOG00000000105	17	10756285	10818835	-1.4678	1.4678	44.2697	0	0
1369351_at	Cntn3	contactin 3 [Source:RGD Symbol;Acc:3253]	ENSRNOG00000006144	4	134784668	135069970	-1.46768	1.46768	67.7322	0	0
1367648_at	Igfbp2	insulin-like growth factor binding protein 2 [Source:RGD Symbol;Acc:2873]	ENSRNOG00000016957	9	80118029	80144789	1.46643	1.46643	14.3707	0.000168168	0.00143657
1394200_at	Hspa2	heat shock protein family A member 2 [Source:RGD Symbol;Acc:620664]	ENSRNOG00000006472	6	99433550	99436289	-1.46619	1.46619	15.5088	9.23361e-05	0.000856497
1367592_at	Tnnt2	troponin T2, cardiac type [Source:RGD Symbol;Acc:3882]	ENSRNOG00000033734	13	52662996	52680990	1.46618	1.46618	22.1315	3.93626e-06	5.19037e-05
1392562_at	Mzt2b	mitotic spindle organizing protein 2B [Source:RGD Symbol;Acc:1308126]	ENSRNOG00000001834	11	89277039	89282929	-1.46568	1.46568	238.094	0	0
1377864_at	Ccdc174	coiled-coil domain containing 174 [Source:RGD Symbol;Acc:1305225]	ENSRNOG00000010090	4	123760743	123787528	1.46556	1.46556	47.9945	0	0
1376562_at	Tnik	TRAF2 and NCK interacting kinase [Source:RGD Symbol;Acc:1561817]	ENSRNOG00000012422	2	113984646	114384894	-1.46511	1.46511	37.3703	0	0
1377102_at	Tmem63a	transmembrane protein 63a [Source:RGD Symbol;Acc:1306829]	ENSRNOG00000003310	13	99220510	99253316	1.46489	1.46489	42.505	0	0
1377994_at	Pmaip1	phorbol-12-myristate-13-acetate-induced protein 1 [Source:RGD Symbol;Acc:1359266]	ENSRNOG00000018770	18	62174670	62181102	1.46449	1.46449	44.9877	0	0
1386721_at	Zfp503	zinc finger protein 503 [Source:RGD Symbol;Acc:1312018]	ENSRNOG00000014237	15	2374582	2378370	-1.46388	1.46388	32.784	0	0
1391527_at	Stat6	signal transducer and activator of transcription 6 [Source:RGD Symbol;Acc:1309063]	ENSRNOG00000025023	7	70946228	70964484	1.46242	1.46242	68.0017	0	0
1389234_at	Vwf	von Willebrand factor [Source:RGD Symbol;Acc:621759]	ENSRNOG00000019689	4	158088505	158219523	1.46236	1.46236	31.2142	0	0
1393785_at	Iqca1	IQ motif containing with AAA domain 1 [Source:RGD Symbol;Acc:1305311]	ENSRNOG00000019592	9	97183214	97290639	1.46158	1.46158	87.7493	0	0
1370463_x_at	RT1-CE16	RT1 class I, locus CE16 [Source:RGD Symbol;Acc:1359403]	ENSRNOG00000059770	20	3791629	3796275	-1.46036	1.46036	63.4388	0	0
1390789_at	Acad11	acyl-CoA dehydrogenase family, member 11 [Source:RGD Symbol;Acc:1306270]	ENSRNOG00000010940	8	112594691	112676280	-1.45919	1.45919	110.972	0	0
1371749_at	RGD1306001						-1.45884	1.45884	116.282	0	0
1382314_at	Isg15	ISG15 ubiquitin-like modifier [Source:RGD Symbol;Acc:1310312]	ENSRNOG00000021802	5	173624310	173626248	1.45682	1.45682	42.0263	0	0
1391952_at	Trmt13	tRNA methyltransferase 13 homolog [Source:RGD Symbol;Acc:1565211]	ENSRNOG00000015140	2	219615420	219628997	-1.45681	1.45681	57.2923	0	0
1394590_at	Nkiras1	NFKB inhibitor interacting Ras-like 1 [Source:RGD Symbol;Acc:1308560]	ENSRNOG00000008565	15	8179102	8183682	-1.45672	1.45672	103.022	0	0
1390835_at	Slc47a1	solute carrier family 47 member 1 [Source:RGD Symbol;Acc:1311123]	ENSRNOG00000057404	10	47632192	47666921	1.45586	1.45586	15.9061	7.59272e-05	0.00071653
1374004_at	Prepl	prolyl endopeptidase-like [Source:RGD Symbol;Acc:1310143]	ENSRNOG00000007326	6	8318979	8346197	-1.4556	1.4556	54.4938	0	0
1394502_at	Smim19	small integral membrane protein 19 [Source:RGD Symbol;Acc:2318364]	ENSRNOG00000024930	16	74408183	74422215	-1.45372	1.45372	74.6016	0	0
1384378_at	Cchcr1	coiled-coil alpha-helical rod protein 1 [Source:RGD Symbol;Acc:1302992]	ENSRNOG00000050233	20	3730955	3740009	1.45336	1.45336	80.0649	0	0
1377612_at	Naa15	N(alpha)-acetyltransferase 15, NatA auxiliary subunit [Source:RGD Symbol;Acc:1310984]	ENSRNOG00000012385	2	140471690	140534259	1.45334	1.45334	96.9478	0	0
1390159_at	Rasgrp3	RAS guanyl releasing protein 3 [Source:RGD Symbol;Acc:1304612]	ENSRNOG00000032703	6	21072634	21135880	1.45293	1.45293	29.3081	9.48497e-08	1.65182e-06
1394160_at	Tmem2	transmembrane protein 2 [Source:RGD Symbol;Acc:1307941]	ENSRNOG00000012782	1	239398043	239474931	-1.45177	1.45177	132.983	0	0
1385035_at	LOC100912059 /// RGD1561481 /// Usp12	ubiquitin carboxyl-terminal hydrolase 12-like [Source:RGD Symbol;Acc:6488928]	ENSRNOG00000012086	16	70081035	70082262	-1.45047	1.45047	134.055	0	0
1373018_at	Spryd3	SPRY domain containing 3 [Source:RGD Symbol;Acc:1561500]	ENSRNOG00000010793	7	143721088	143738237	1.45031	1.45031	135.778	0	0
1395190_at	Akr1b10 /// Akr1b8 /// LOC100910708	aldo-keto reductase family 1 member B10 [Source:RGD Symbol;Acc:1308277]	ENSRNOG00000009734	4	61771970	61828657	-1.44967	1.44967	121.562	0	0
1369407_at	Tnfrsf11b	TNF receptor superfamily member 11B [Source:RGD Symbol;Acc:619802]	ENSRNOG00000008336	7	93798545	93826665	1.44953	1.44953	34.3993	0	0
1387256_at	Adam1a	ADAM metallopeptidase domain 1A [Source:RGD Symbol;Acc:621467]	ENSRNOG00000001347	12	40533632	40536620	1.44953	1.44953	132.111	0	0
1374042_at	Camkmt	calmodulin-lysine N-methyltransferase [Source:RGD Symbol;Acc:1310453]	ENSRNOG00000030629	6	8669722	8729771	1.44509	1.44509	73.5551	0	0
1391699_at	Polr2f	RNA polymerase II subunit F [Source:RGD Symbol;Acc:708567]	ENSRNOG00000011214	7	120380544	120390954	1.44435	1.44435	146.065	0	0
1396409_at	Dtnb	dystrobrevin, beta [Source:RGD Symbol;Acc:1309579]	ENSRNOG00000011914	6	27975417	28177214	-1.4433	1.4433	17.3933	3.79399e-05	0.000394619
1375025_at	Camkk2	calcium/calmodulin-dependent protein kinase kinase 2 [Source:RGD Symbol;Acc:620092]	ENSRNOG00000001309	12	39253409	39302601	1.44243	1.44243	111.105	0	0
1388030_a_at	Gabbr1	gamma-aminobutyric acid type B receptor subunit 1 [Source:RGD Symbol;Acc:621537]	ENSRNOG00000000774	20	1955359	1984863	1.44085	1.44085	116.028	0	0
1391098_x_at	Pqlc2	PQ loop repeat containing 2 [Source:RGD Symbol;Acc:1311627]	ENSRNOG00000017706	5	157745490	157759322	-1.44045	1.44045	152.15	0	0
1391637_at	Arhgap15	Rho GTPase activating protein 15 [Source:RGD Symbol;Acc:1359304]	ENSRNOG00000031168	3	28627084	29236219	1.43916	1.43916	43.4973	0	0
1368621_at	Aqp9	aquaporin 9 [Source:RGD Symbol;Acc:68433]	ENSRNOG00000061883	8	77559624	77599781	1.4374	1.4374	51.6484	0	0
1367807_at	Plod1	procollagen-lysine, 2-oxoglutarate 5-dioxygenase 1 [Source:RGD Symbol;Acc:621382]	ENSRNOG00000007763	5	164720587	164747083	1.43734	1.43734	64.8151	0	0
1390128_at	Chmp1b						-1.43703	1.43703	39.6992	0	0
1370906_at	Bckdhb	branched chain keto acid dehydrogenase E1 subunit beta [Source:RGD Symbol;Acc:2197]	ENSRNOG00000009928	8	91464229	91656134	1.43456	1.43456	79.015	0	0
1376576_at	Dusp11 /// LOC103690006	dual specificity phosphatase 11 [Source:RGD Symbol;Acc:1307038]	ENSRNOG00000022082	4	117800628	117814658	1.43397	1.43397	41.7186	0	0
1387783_a_at	Acaa1 /// Acaa1b	acetyl-Coenzyme A acyltransferase 1B [Source:RGD Symbol;Acc:1562373]	ENSRNOG00000032908	8	128027958	128036236	1.43108	1.43108	113.588	0	0
1397333_at	Samd12	sterile alpha motif domain containing 12 [Source:RGD Symbol;Acc:1561402]	ENSRNOG00000043390	7	92993330	93502591	1.43021	1.43021	63.4739	0	0
1383168_at	Ccdc137	coiled-coil domain containing 137 [Source:RGD Symbol;Acc:1591129]	ENSRNOG00000048712	10	109630099	109636480	1.42925	1.42925	85.0252	0	0
1395309_at	Ppm1a	protein phosphatase, Mg2+/Mn2+ dependent, 1A [Source:RGD Symbol;Acc:3373]	ENSRNOG00000005916	6	94429068	94484351	1.42914	1.42914	25.4223	1.04335e-06	1.57707e-05
1394924_at	Mpp7	membrane palmitoylated protein 7 [Source:RGD Symbol;Acc:1305675]	ENSRNOG00000018760	17	60059949	60250352	1.42738	1.42738	36.2798	0	0
1374061_at	Cd302	CD302 molecule [Source:RGD Symbol;Acc:1307606]	ENSRNOG00000006623	3	46327383	46361092	1.42737	1.42737	21.5984	4.97961e-06	6.41046e-05
1387851_at	Pter	phosphotriesterase related [Source:RGD Symbol;Acc:61313]	ENSRNOG00000017328	17	80250521	80311981	1.42605	1.42605	72.9445	0	0
1396036_at	Ralgps2	Ral GEF with PH domain and SH3 binding motif 2 [Source:RGD Symbol;Acc:1311537]	ENSRNOG00000004736	13	74422944	74564184	1.42577	1.42577	29.7231	9.48497e-08	1.65182e-06
1398707_at	LOC102555246						-1.42528	1.42528	27.9117	4.26823e-07	7.00135e-06
1377022_at	Abhd10 /// LOC103693563	abhydrolase domain containing 10 [Source:RGD Symbol;Acc:1308084]	ENSRNOG00000054334	11	60054408	60066739	1.42472	1.42472	64.6114	0	0
1383516_at	Fgl2	fibrinogen-like 2 [Source:RGD Symbol;Acc:620170]	ENSRNOG00000012881	4	10323607	10329241	1.42429	1.42429	22.3033	3.55686e-06	4.73134e-05
1385073_at	LOC102551114						-1.4242	1.4242	17.4329	3.73233e-05	0.000388779
1373970_at	Il33	interleukin 33 [Source:RGD Symbol;Acc:1311155]	ENSRNOG00000016456	1	248132090	248147029	1.4241	1.4241	77.1236	0	0
1387690_at	Casp3	caspase 3 [Source:RGD Symbol;Acc:2275]	ENSRNOG00000010475	16	48845012	48863204	-1.42338	1.42338	29.4636	9.48497e-08	1.65182e-06
1385777_at	Lysmd4	LysM domain containing 4 [Source:RGD Symbol;Acc:1592887]	ENSRNOG00000050624	1	128199322	128203268	-1.42319	1.42319	97.5198	0	0
1396751_at	Necab2	N-terminal EF-hand calcium binding protein 2 [Source:RGD Symbol;Acc:621844]	ENSRNOG00000015084	19	52086325	52112629	-1.4226	1.4226	50.6971	0	0
1373671_at	Pet100	PET100 homolog [Source:RGD Symbol;Acc:1585222]	ENSRNOG00000050169	12	2170630	2173251	-1.42156	1.42156	87.7763	0	0
1395823_at	Ppp2r5e	protein phosphatase 2 regulatory subunit B', epsilon [Source:RGD Symbol;Acc:1305657]	ENSRNOG00000005045	6	98417974	98566966	1.42045	1.42045	69.6794	0	0
1370311_at	Eif2b1	eukaryotic translation initiation factor 2B subunit 1 alpha [Source:RGD Symbol;Acc:620819]	ENSRNOG00000001039	12	37444072	37465398	-1.41991	1.41991	94.4497	0	0
1375068_at	LOC100911917 /// Med22	mediator of RNA polymerase II transcription subunit 22-like [Source:RGD Symbol;Acc:6489628]	ENSRNOG00000049749	3	5453614	5458782	1.41977	1.41977	143.381	0	0
1375612_at	Hnrnpa1	heterogeneous nuclear ribonucleoprotein A1 [Source:RGD Symbol;Acc:69234]	ENSRNOG00000036839	7	144865608	144871585	1.41973	1.41973	41.879	0	0
1369780_at	Rasgrf2						-1.41896	1.41896	66.859	0	0
1383213_at	Eps8	epidermal growth factor receptor pathway substrate 8 [Source:RGD Symbol;Acc:1310590]	ENSRNOG00000007047	4	171475567	171591882	-1.41892	1.41892	39.0797	0	0
1370503_s_at	Epb41l3	erythrocyte membrane protein band 4.1-like 3 [Source:RGD Symbol;Acc:71089]	ENSRNOG00000016724	9	117538009	117666410	1.41862	1.41862	72.2026	0	0
1367985_at	Alas2	5'-aminolevulinate synthase 2 [Source:RGD Symbol;Acc:2084]	ENSRNOG00000000167	X	23167696	23187341	-1.41834	1.41834	10.4382	0.00128313	0.00790357
1397047_at	LOC103690502						-1.41763	1.41763	103.033	0	0
1393385_at	Ankrd36	ankyrin repeat domain 36 [Source:RGD Symbol;Acc:735187]	ENSRNOG00000056767	14	85814824	85889165	-1.41752	1.41752	50.8898	0	0
1393335_at	Egfl6	EGF-like-domain, multiple 6 [Source:RGD Symbol;Acc:1563321]	ENSRNOG00000004275	X	29430831	29488739	1.41663	1.41663	28.1931	4.26823e-07	7.00135e-06
1377996_at	LOC100359816						1.41562	1.41562	24.6383	1.37532e-06	2.01975e-05
1379485_at	Eif3a	eukaryotic translation initiation factor 3, subunit A [Source:RGD Symbol;Acc:1307269]	ENSRNOG00000010117	1	282139823	282170017	1.41515	1.41515	10.5469	0.00120929	0.0075077
1370155_at	Col1a2 /// NEWGENE_621351						1.41467	1.41467	8.74489	0.00322939	0.0166904
1374774_at	Ptpn14	protein tyrosine phosphatase, non-receptor type 14 [Source:RGD Symbol;Acc:1307885]	ENSRNOG00000003407	13	108696336	108841511	-1.41439	1.41439	29.3255	9.48497e-08	1.65182e-06
1389581_at	Il33	interleukin 33 [Source:RGD Symbol;Acc:1311155]	ENSRNOG00000016456	1	248132090	248147029	1.41421	1.41421	33.0142	0	0
1370684_s_at	Huwe1	HECT, UBA and WWE domain containing 1, E3 ubiquitin protein ligase [Source:RGD Symbol;Acc:1561763]	ENSRNOG00000061262	X	21499934	21598876	-1.41385	1.41385	121.035	0	0
1376834_at	Atm	ATM serine/threonine kinase [Source:RGD Symbol;Acc:1593265]	ENSRNOG00000029773	8	58015940	58120045	1.41344	1.41344	53.6573	0	0
1382193_at	Cisd2	CDGSH iron sulfur domain 2 [Source:RGD Symbol;Acc:1566242]	ENSRNOG00000048258	2	240586754	240611560	1.41339	1.41339	40.7427	0	0
1392955_at	Sel1l	SEL1L ERAD E3 ligase adaptor subunit [Source:RGD Symbol;Acc:620147]	ENSRNOG00000004464	6	115572649	115616859	1.41301	1.41301	77.3634	0	0
1369912_at	Crk	CRK proto-oncogene, adaptor protein [Source:RGD Symbol;Acc:2405]	ENSRNOG00000025792	10	63829807	63852780	-1.41291	1.41291	21.1467	5.97553e-06	7.5144e-05
1395918_at	Aldh3b2						-1.41246	1.41246	43.3431	0	0
1397988_at	Aak1	AP2 associated kinase 1 [Source:RGD Symbol;Acc:1305520]	ENSRNOG00000018317	4	118655728	118795774	-1.41097	1.41097	24.6533	1.37532e-06	2.01975e-05
1375428_at	Creg1	cellular repressor of E1A-stimulated genes 1 [Source:RGD Symbol;Acc:1306804]	ENSRNOG00000003291	13	83972212	83984675	-1.41092	1.41092	54.1844	0	0
1378169_at	Acot3	acyl-CoA thioesterase 3 [Source:RGD Symbol;Acc:1564089]	ENSRNOG00000053460	6	107531528	107536789	1.40952	1.40952	80.9784	0	0
1394655_at	Dkk3	dickkopf WNT signaling pathway inhibitor 3 [Source:RGD Symbol;Acc:621846]	ENSRNOG00000016343	1	176940693	176983045	1.40922	1.40922	24.7797	1.28047e-06	1.89492e-05
1395471_at	Ankrd45	ankyrin repeat domain 45 [Source:RGD Symbol;Acc:1311153]	ENSRNOG00000002890	13	78979321	78991997	-1.40844	1.40844	117.857	0	0
1394627_at	Snx19	sorting nexin 19 [Source:RGD Symbol;Acc:1309857]	ENSRNOG00000014719	8	31497639	31534077	1.40835	1.40835	45.8486	0	0
1390845_at	Agtrap	angiotensin II receptor-associated protein [Source:RGD Symbol;Acc:1359346]	ENSRNOG00000008619	5	164886813	164898420	1.40744	1.40744	46.2888	0	0
1368419_at	Cp	ceruloplasmin [Source:RGD Symbol;Acc:2387]	ENSRNOG00000011913	2	104744461	104799853	1.40741	1.40741	9.22512	0.00248203	0.0135015
1382765_at	LOC691918	similar to Centrosomal protein of 27 kDa (Cep27 protein) [Source:RGD Symbol;Acc:1593362]	ENSRNOG00000046745	3	112385601	112396032	-1.40592	1.40592	53.4215	0	0
1390933_a_at	Trmt10b	tRNA methyltransferase 10B [Source:RGD Symbol;Acc:1310735]	ENSRNOG00000012454	5	60850852	60865207	1.40582	1.40582	97.274	0	0
1388324_at	Nit1	nitrilase 1 [Source:RGD Symbol;Acc:727821]	ENSRNOG00000003881	13	89722374	89725806	-1.40567	1.40567	153.65	0	0
1380545_at	Asap1	ArfGAP with SH3 domain, ankyrin repeat and PH domain 1 [Source:RGD Symbol;Acc:1307379]	ENSRNOG00000058733	7	104669672	104801045	1.40548	1.40548	27.898	4.26823e-07	7.00135e-06
1371094_at	Lhx2	LIM homeobox 2 [Source:RGD Symbol;Acc:71076]	ENSRNOG00000010551	3	22640545	22658446	-1.40511	1.40511	27.4036	4.74248e-07	7.66645e-06
1395074_at	Glt8d2	glycosyltransferase 8 domain containing 2 [Source:RGD Symbol;Acc:1560432]	ENSRNOG00000033579	7	27174882	27192882	-1.40378	1.40378	53.2875	0	0
1368247_at	Hspa1a /// Hspa1b	heat shock protein family A (Hsp70) member 1B [Source:RGD Symbol;Acc:2840]	ENSRNOG00000050647	20	4877324	4879779	1.40374	1.40374	31.1013	4.74248e-08	8.55456e-07
1377338_at	Rad1	RAD1 checkpoint DNA exonuclease [Source:RGD Symbol;Acc:1306496]	ENSRNOG00000018063	2	60461551	60469685	-1.40271	1.40271	65.5717	0	0
1390491_at	Coq9	coenzyme Q9 [Source:RGD Symbol;Acc:1586040]	ENSRNOG00000016190	19	10583857	10596851	-1.40261	1.40261	90.3634	0	0
1374962_at	Rtn4ip1	reticulon 4 interacting protein 1 [Source:RGD Symbol;Acc:1563384]	ENSRNOG00000000279	20	48881194	48925081	-1.40237	1.40237	53.6511	0	0
1381829_at	Zfp318	zinc finger protein 318 [Source:RGD Symbol;Acc:1583221]	ENSRNOG00000018741	9	16942359	16979044	1.40175	1.40175	19.0888	1.71678e-05	0.000196094
1394571_at	Fam227a	family with sequence similarity 227, member A [Source:RGD Symbol;Acc:1305939]	ENSRNOG00000021795	7	120846330	120882392	-1.40162	1.40162	25.113	1.18562e-06	1.77314e-05
1372824_at	Plekhf2	pleckstrin homology and FYVE domain containing 2 [Source:RGD Symbol;Acc:1312029]	ENSRNOG00000026662	5	24240242	24255606	1.40154	1.40154	50.4367	0	0
1380523_at	Fbxo15	F-box protein 15 [Source:RGD Symbol;Acc:1310628]	ENSRNOG00000038225	18	81821127	81882796	1.40067	1.40067	25.6692	9.95921e-07	1.52829e-05
1387944_at	Haus1 /// NEWGENE_619909	HAUS augmin-like complex, subunit 1 [Source:RGD Symbol;Acc:619909]	ENSRNOG00000017067	18	74141481	74151950	1.40054	1.40054	46.0041	0	0
1382066_at	R3hdm2	R3H domain containing 2 [Source:RGD Symbol;Acc:1310066]	ENSRNOG00000007801	7	70697050	70805221	-1.39977	1.39977	72.7042	0	0
1388078_a_at	Asic1	acid sensing ion channel subunit 1 [Source:RGD Symbol;Acc:71062]	ENSRNOG00000059765	7	141326321	141354937	-1.39969	1.39969	46.8277	0	0
1378064_at	Vstm2a	V-set and transmembrane domain containing 2A [Source:RGD Symbol;Acc:1596197]	ENSRNOG00000005180	14	99529284	99554479	1.3996	1.3996	54.0273	0	0
1374128_at	Atg7	autophagy related 7 [Source:RGD Symbol;Acc:1304817]	ENSRNOG00000007486	4	146598413	146777124	1.39899	1.39899	70.7886	0	0
1383559_at	Ddx19a /// Ddx19b	DEAD-box helicase 19A [Source:RGD Symbol;Acc:1303136]	ENSRNOG00000018033	19	43217161	43275287	-1.39883	1.39883	51.805	0	0
1372911_at	Mthfr	methylenetetrahydrofolate reductase [Source:RGD Symbol;Acc:1309952]	ENSRNOG00000008553	5	164845925	164860910	1.39871	1.39871	33.3468	0	0
1381659_at	Lsm14b	LSM family member 14B [Source:RGD Symbol;Acc:1563798]	ENSRNOG00000054557	3	175408629	175417610	1.39771	1.39771	50.4867	0	0
1390163_at	Wdr92	WD repeat domain 92 [Source:RGD Symbol;Acc:1563863]	ENSRNOG00000022857	14	100373129	100394145	1.39734	1.39734	46.8841	0	0
1373672_at	Serpinb9	serpin family B member 9 [Source:RGD Symbol;Acc:1549730]	ENSRNOG00000033772	17	32650441	32661865	1.39685	1.39685	65.9586	0	0
1392785_at	Kctd12						-1.39634	1.39634	20.7012	7.58797e-06	9.38603e-05
1380118_at	Fdxacb1	ferredoxin-fold anticodon binding domain containing 1 [Source:RGD Symbol;Acc:1562252]	ENSRNOG00000010743	8	55196758	55201199	-1.3954	1.3954	52.0375	0	0
1367631_at	Ctgf	connective tissue growth factor [Source:RGD Symbol;Acc:621392]	ENSRNOG00000015036	1	21851660	21854773	-1.3953	1.3953	12.9734	0.000339704	0.00260154
1385612_at	Krt71	keratin 71 [Source:RGD Symbol;Acc:1584538]	ENSRNOG00000049495	7	143345201	143353925	1.3948	1.3948	49.5871	0	0
1385953_at	Mllt3	MLLT3, super elongation complex subunit [Source:RGD Symbol;Acc:620940]	ENSRNOG00000011280	5	106103407	106207126	1.39425	1.39425	36.7221	0	0
1396225_at	Cpeb2	cytoplasmic polyadenylation element binding protein 2 [Source:RGD Symbol;Acc:1307485]	ENSRNOG00000005043	14	72331705	72380330	1.39396	1.39396	10.0253	0.00159959	0.00951397
1383851_at	Ccdc96	coiled-coil domain containing 96 [Source:RGD Symbol;Acc:1305153]	ENSRNOG00000006575	14	79443543	79445471	1.39368	1.39368	51.8413	0	0
1371039_at	Cacnb4	calcium voltage-gated channel auxiliary subunit beta 4 [Source:RGD Symbol;Acc:68385]	ENSRNOG00000007666	3	37955069	38090526	-1.39229	1.39229	15.6715	8.6408e-05	0.00080681
1398185_at	Mfap3l	microfibrillar-associated protein 3-like [Source:RGD Symbol;Acc:1311274]	ENSRNOG00000011775	16	32738265	32753278	1.39186	1.39186	22.2497	3.65171e-06	4.8423e-05
1381618_at	Cabyr	calcium binding tyrosine phosphorylation regulated [Source:RGD Symbol;Acc:1585413]	ENSRNOG00000047436	18	4084228	4095936	1.39153	1.39153	64.8153	0	0
1391673_at	Arhgap20	Rho GTPase activating protein 20 [Source:RGD Symbol;Acc:1303160]	ENSRNOG00000025624	8	56179637	56264263	1.39122	1.39122	41.3859	0	0
1381074_at	Cyp2j3						1.38907	1.38907	47.9648	0	0
1396820_at	Hdac1	histone deacetylase 1 [Source:RGD Symbol;Acc:1309799]	ENSRNOG00000009568	5	147716664	147743723	-1.38832	1.38832	17.6439	3.35294e-05	0.00035449
1388718_at	Tmod1	tropomodulin 1 [Source:RGD Symbol;Acc:3874]	ENSRNOG00000009761	5	61657507	61712051	1.38721	1.38721	50.2206	0	0
1393990_at	Zfp503	zinc finger protein 503 [Source:RGD Symbol;Acc:1312018]	ENSRNOG00000014237	15	2374582	2378370	-1.38703	1.38703	21.9861	4.07854e-06	5.32821e-05
1369799_at	Abat	4-aminobutyrate aminotransferase [Source:RGD Symbol;Acc:620948]	ENSRNOG00000002636	10	7093405	7200499	1.38694	1.38694	71.0068	0	0
1373177_x_at	LOC102552540						-1.38692	1.38692	37.7574	0	0
1388102_at	Ptgr1	prostaglandin reductase 1 [Source:RGD Symbol;Acc:621195]	ENSRNOG00000015072	5	76110738	76129441	1.38679	1.38679	43.7187	0	0
1387962_at	Zfp180	zinc finger protein 180 [Source:RGD Symbol;Acc:631380]	ENSRNOG00000029336	1	80920747	80940040	-1.38557	1.38557	67.5739	0	0
1377830_a_at	Fuom /// LOC100911225	fucose mutarotase [Source:RGD Symbol;Acc:1311186]	ENSRNOG00000047000	1	141832774	141836250	1.38496	1.38496	83.4897	0	0
1392499_at	Pfas						1.38426	1.38426	54.9973	0	0
1370758_at	Rab15	RAB15, member RAS oncogene family [Source:RGD Symbol;Acc:735172]	ENSRNOG00000007364	6	99845954	99870024	-1.38404	1.38404	35.8769	0	0
1392744_at	Atg7	autophagy related 7 [Source:RGD Symbol;Acc:1304817]	ENSRNOG00000007486	4	146598413	146777124	1.38069	1.38069	61.2028	0	0
1367613_at	Prdx1 /// Prdx1l1	peroxiredoxin 1 [Source:RGD Symbol;Acc:620039]	ENSRNOG00000017194	5	135536413	135551990	1.38035	1.38035	70.4941	0	0
1395157_at	Nedd4	neural precursor cell expressed, developmentally down-regulated 4, E3 ubiquitin protein ligase [Source:RGD Symbol;Acc:3157]	ENSRNOG00000058898	8	79323408	79408833	-1.38023	1.38023	11.799	0.00061842	0.00431078
1367763_at	Acat1	acetyl-CoA acetyltransferase 1 [Source:RGD Symbol;Acc:2016]	ENSRNOG00000007862	8	58166990	58195884	-1.38012	1.38012	83.8605	0	0
1372790_at	Mdh1	malate dehydrogenase 1 [Source:RGD Symbol;Acc:3072]	ENSRNOG00000008103	14	106378942	106393670	1.37909	1.37909	95.4972	0	0
1367818_at	Coq3	coenzyme Q3 methyltransferase [Source:RGD Symbol;Acc:2380]	ENSRNOG00000009974	5	36024649	36056669	-1.37875	1.37875	47.9148	0	0
1370891_at	Cd48	Cd48 molecule [Source:RGD Symbol;Acc:620620]	ENSRNOG00000004737	13	90116843	90140371	-1.37782	1.37782	9.14065	0.00260267	0.0140531
1390793_at	Ttc33	tetratricopeptide repeat domain 33 [Source:RGD Symbol;Acc:1564042]	ENSRNOG00000013217	2	54897424	54939514	1.37767	1.37767	43.4312	0	0
1391912_at	Ube2b	ubiquitin-conjugating enzyme E2B [Source:RGD Symbol;Acc:708345]	ENSRNOG00000059348	AABR07024291.1	2544	17223	-1.37645	1.37645	47.116	0	0
1372935_at	Tmem119	transmembrane protein 119 [Source:RGD Symbol;Acc:1307573]	ENSRNOG00000000700	12	48598647	48605704	-1.37611	1.37611	22.1344	3.93626e-06	5.19037e-05
1391117_at	Pnmal2	paraneoplastic Ma antigen family-like 2 [Source:RGD Symbol;Acc:1560435]	ENSRNOG00000016863	1	78876205	78878779	1.37541	1.37541	17.1777	4.29195e-05	0.000439505
1368778_at	Slc6a6	solute carrier family 6 member 6 [Source:RGD Symbol;Acc:61912]	ENSRNOG00000009019	4	123642210	123713464	1.3751	1.3751	20.4889	8.77359e-06	0.000107273
1396117_at	Luzp2	leucine zipper protein 2 [Source:RGD Symbol;Acc:6496163]	ENSRNOG00000021507	1	111849998	113527735	-1.37491	1.37491	14.0712	0.000195959	0.00163378
1390330_at	LOC100361056 /// Tmem60						-1.37393	1.37393	46.7547	0	0
1372120_at	Uba5	ubiquitin-like modifier activating enzyme 5 [Source:RGD Symbol;Acc:1311702]	ENSRNOG00000011027	8	112578590	112594261	-1.37289	1.37289	138.339	0	0
1391489_at	Irgm	immunity-related GTPase M [Source:RGD Symbol;Acc:1305163]	ENSRNOG00000031138	10	34213936	34221928	1.37284	1.37284	50.1804	0	0
1370746_at	Prkacb	protein kinase cAMP-activated catalytic subunit beta [Source:RGD Symbol;Acc:1310574]	ENSRNOG00000004978	2	252605307	252691886	-1.37279	1.37279	10.7014	0.00111268	0.00700863
1387873_at	Wfdc1	WAP four-disulfide core domain 1 [Source:RGD Symbol;Acc:68938]	ENSRNOG00000015904	19	52313795	52332697	1.37236	1.37236	35.8159	0	0
1368105_at	Tspan2	tetraspanin 2 [Source:RGD Symbol;Acc:620982]	ENSRNOG00000023338	2	205160405	205202764	-1.37227	1.37227	33.7661	0	0
1387499_a_at	LOC690155 /// Pdcl						-1.37163	1.37163	21.2146	5.78583e-06	7.31057e-05
1370393_at	Haus1 /// NEWGENE_619909	HAUS augmin-like complex, subunit 1 [Source:RGD Symbol;Acc:619909]	ENSRNOG00000017067	18	74141481	74151950	-1.37135	1.37135	70.4064	0	0
1371119_at	LOC360231						1.37125	1.37125	54.9085	0	0
1372322_at	Ecd	ecdysoneless cell cycle regulator [Source:RGD Symbol;Acc:1565023]	ENSRNOG00000042253	15	4400991	4431277	1.37012	1.37012	74.5481	0	0
1390028_at	Dyrk2	dual specificity tyrosine phosphorylation regulated kinase 2 [Source:RGD Symbol;Acc:1312039]	ENSRNOG00000007821	7	61786309	61798729	1.36947	1.36947	40.9531	0	0
1395036_at	Impad1 /// NEWGENE_1306455	inositol monophosphatase domain containing 1 [Source:RGD Symbol;Acc:1306455]	ENSRNOG00000046647	17	90188043	90218013	-1.36939	1.36939	15.2409	0.000106516	0.000970612
1367887_at	Lcat	lecithin cholesterol acyltransferase [Source:RGD Symbol;Acc:2993]	ENSRNOG00000019573	19	37913336	37916813	-1.36937	1.36937	21.5216	5.02703e-06	6.46758e-05
1389640_at	LOC102554622						1.36903	1.36903	27.5484	4.26823e-07	7.00135e-06
1367628_at	Lgals1	galectin 1 [Source:RGD Symbol;Acc:69355]	ENSRNOG00000009884	7	120153184	120156289	1.36873	1.36873	24.1977	1.51759e-06	2.17736e-05
1391445_at	Ndufaf4	NADH:ubiquinone oxidoreductase complex assembly factor 4 [Source:RGD Symbol;Acc:735162]	ENSRNOG00000007506	5	39251337	39257512	-1.36852	1.36852	79.1708	0	0
1377034_at	Serpinb1a	serpin family B member 1A [Source:RGD Symbol;Acc:1306203]	ENSRNOG00000016581	17	32904119	32911495	1.36815	1.36815	36.6289	0	0
1387913_at	Cyp2d4	cytochrome P450, family 2, subfamily d, polypeptide 4 [Source:RGD Symbol;Acc:620640]	ENSRNOG00000032261	7	123599266	123608436	1.36765	1.36765	41.258	0	0
1397697_at	Eif4a2	eukaryotic translation initiation factor 4A2 [Source:RGD Symbol;Acc:1309225]	ENSRNOG00000001815	11	81373048	81379871	-1.3675	1.3675	16.7842	5.10291e-05	0.000509492
1390414_at	LOC102555797						-1.36738	1.36738	26.0685	7.58797e-07	1.18154e-05
1389230_at	Arrdc3	arrestin domain containing 3 [Source:RGD Symbol;Acc:1359478]	ENSRNOG00000045649	2	8732932	8743069	1.36708	1.36708	47.9785	0	0
1374252_at	Cntrl	centriolin [Source:RGD Symbol;Acc:1305317]	ENSRNOG00000022015	3	14299479	14371681	-1.36699	1.36699	40.8392	0	0
1394931_at	Mbnl2	muscleblind-like splicing regulator 2 [Source:RGD Symbol;Acc:1591755]	ENSRNOG00000010737	15	105640097	105797932	-1.36676	1.36676	13.285	0.000290382	0.00227923
1383462_at	Ltn1	listerin E3 ubiquitin protein ligase 1 [Source:RGD Symbol;Acc:1311238]	ENSRNOG00000001602	11	27022986	27080701	-1.36622	1.36622	25.3067	1.09077e-06	1.64406e-05
1380497_at	Ash1l	ASH1 like histone lysine methyltransferase [Source:RGD Symbol;Acc:1306350]	ENSRNOG00000020386	2	188253220	188389250	1.36611	1.36611	9.49904	0.0021372	0.0119796
1390622_at	Cux2	cut-like homeobox 2 [Source:RGD Symbol;Acc:1305967]	ENSRNOG00000001259	12	40018937	40219291	-1.36599	1.36599	25.3565	1.04335e-06	1.57707e-05
1383603_at	Sppl2a	signal peptide peptidase-like 2A [Source:RGD Symbol;Acc:1563001]	ENSRNOG00000011652	3	119361655	119405453	1.36554	1.36554	41.4753	0	0
1368304_at	Fmo3	flavin containing monooxygenase 3 [Source:RGD Symbol;Acc:619761]	ENSRNOG00000003620	13	80837420	80862963	1.36537	1.36537	24.2113	1.51759e-06	2.17736e-05
1384780_at	Cpne4	copine 4 [Source:RGD Symbol;Acc:1308844]	ENSRNOG00000026577	8	113105814	113586418	1.36535	1.36535	25.0019	1.23305e-06	1.83242e-05
1376796_at	Rab14	RAB14, member RAS oncogene family [Source:RGD Symbol;Acc:620881]	ENSRNOG00000018901	3	14373275	14395362	1.36491	1.36491	65.3834	0	0
1382309_at	Tulp4	tubby like protein 4 [Source:RGD Symbol;Acc:1564487]	ENSRNOG00000018012	1	47032113	47127035	-1.36453	1.36453	55.9614	0	0
1398050_at	Tnr	tenascin R [Source:RGD Symbol;Acc:3886]	ENSRNOG00000002468	13	77485113	77678437	1.36451	1.36451	19.0986	1.70729e-05	0.000195327
1369344_at	Wdr7	WD repeat domain 7 [Source:RGD Symbol;Acc:619836]	ENSRNOG00000018387	18	59096643	59396318	-1.36447	1.36447	19.3098	1.53182e-05	0.000176972
1368363_at	Klf5	Kruppel-like factor 5 [Source:RGD Symbol;Acc:621446]	ENSRNOG00000008785	15	83703791	83722921	1.36243	1.36243	21.2224	5.78583e-06	7.31057e-05
1384956_at	LOC102555377	zinc finger protein 182-like [Source:RGD Symbol;Acc:7744154]	ENSRNOG00000026569	1	62133816	62174310	-1.36234	1.36234	99.5727	0	0
1370991_at	Cml3						-1.36226	1.36226	27.691	4.26823e-07	7.00135e-06
1389196_at	LOC681367	hypothetical protein LOC681367 [Source:RGD Symbol;Acc:1596723]	ENSRNOG00000046871	9	16518800	16519144	-1.36199	1.36199	47.5771	0	0
1383385_at	Wdr78	WD repeat domain 78 [Source:RGD Symbol;Acc:1311027]	ENSRNOG00000006999	5	122551405	122642202	-1.3616	1.3616	39.6044	0	0
1391264_at	Lrrn4	leucine rich repeat neuronal 4 [Source:RGD Symbol;Acc:1305256]	ENSRNOG00000032989	3	125523781	125533600	1.36152	1.36152	41.8683	0	0
1379466_at	Sprn	shadow of prion protein homolog (zebrafish) [Source:RGD Symbol;Acc:1561845]	ENSRNOG00000018927	1	212622094	212622537	-1.36149	1.36149	38.8922	0	0
1394997_at	Ttbk2	tau tubulin kinase 2 [Source:RGD Symbol;Acc:1311661]	ENSRNOG00000011059	3	112684152	112789289	-1.36116	1.36116	16.0932	6.93825e-05	0.000662443
1383171_at	Tfb2m	transcription factor B2, mitochondrial [Source:RGD Symbol;Acc:1307091]	ENSRNOG00000002695	13	97820493	97838228	-1.3608	1.3608	51.6773	0	0
1389003_at	Rhobtb3	Rho-related BTB domain containing 3 [Source:RGD Symbol;Acc:1311683]	ENSRNOG00000012414	2	2627393	2683116	1.36059	1.36059	37.4882	0	0
1370240_x_at	Hba1 /// Hba2						-1.36025	1.36025	16.8281	5.01755e-05	0.00050239
1370434_a_at	Mobp	myelin-associated oligodendrocyte basic protein [Source:RGD Symbol;Acc:3101]	ENSRNOG00000018700	8	128824508	128850358	-1.35953	1.35953	16.698	5.25467e-05	0.000520716
1389166_at	Cib2	calcium and integrin binding family member 2 [Source:RGD Symbol;Acc:1308718]	ENSRNOG00000059834	8	59123079	59139946	-1.35948	1.35948	33.649	0	0
1389445_at	LOC102554302						-1.35936	1.35936	45.0725	0	0
1383759_at	Agtpbp1	ATP/GTP binding protein 1 [Source:RGD Symbol;Acc:1306307]	ENSRNOG00000018651	17	5511385	5614435	-1.35918	1.35918	29.7224	9.48497e-08	1.65182e-06
1368158_at	Scfd1	sec1 family domain containing 1 [Source:RGD Symbol;Acc:619828]	ENSRNOG00000031203	6	72124417	72202713	-1.35886	1.35886	43.4695	0	0
1376200_at	Mettl20						1.35874	1.35874	29.6326	9.48497e-08	1.65182e-06
1378107_at	Rab27b	RAB27B, member RAS oncogene family [Source:RGD Symbol;Acc:620114]	ENSRNOG00000012176	18	68488942	68551558	-1.3583	1.3583	33.4384	0	0
1383448_at	Irf9	interferon regulatory factor 9 [Source:RGD Symbol;Acc:1308766]	ENSRNOG00000019478	15	34282936	34288138	1.35823	1.35823	48.0596	0	0
1384681_at	Frmd4b	FERM domain containing 4B [Source:RGD Symbol;Acc:620172]	ENSRNOG00000007764	4	129658840	129846642	1.35821	1.35821	52.9714	0	0
1377399_at	LOC102548514						-1.35813	1.35813	75.3252	0	0
1391423_at	Hsf2	heat shock transcription factor 2 [Source:RGD Symbol;Acc:68395]	ENSRNOG00000000808	20	38935820	38963309	-1.35805	1.35805	35.1015	0	0
1383808_at	Ttll1	tubulin tyrosine ligase like 1 [Source:RGD Symbol;Acc:1309124]	ENSRNOG00000010141	7	124338395	124367630	1.3577	1.3577	51.5487	0	0
1384334_at	Cps1	carbamoyl-phosphate synthase 1 [Source:RGD Symbol;Acc:2395]	ENSRNOG00000013704	9	74124016	74236274	1.35728	1.35728	38.994	0	0
1375542_at	Rdx	radixin [Source:RGD Symbol;Acc:1359472]	ENSRNOG00000012237	8	56585396	56610612	1.3572	1.3572	80.8356	0	0
1393037_at	LOC102554622						-1.35707	1.35707	59.3069	0	0
1380163_at	Sec23ip	SEC23 interacting protein [Source:RGD Symbol;Acc:1309328]	ENSRNOG00000020411	1	200167169	200210377	1.35662	1.35662	51.0653	0	0
1384436_at	LOC100361584						-1.35571	1.35571	9.34444	0.0023233	0.0128025
1393847_at	Nkiras1	NFKB inhibitor interacting Ras-like 1 [Source:RGD Symbol;Acc:1308560]	ENSRNOG00000008565	15	8179102	8183682	-1.35539	1.35539	22.3774	3.50944e-06	4.67707e-05
1388608_x_at	Hba1 /// Hba2						-1.35434	1.35434	13.3096	0.000286114	0.00225324
1388631_at	Azi2	5-azacytidine induced 2 [Source:RGD Symbol;Acc:1310530]	ENSRNOG00000010096	8	126411829	126434579	-1.35413	1.35413	50.3571	0	0
1368808_at	Cap1	adenylate cyclase associated protein 1 [Source:RGD Symbol;Acc:620309]	ENSRNOG00000013492	5	140559206	140585408	-1.35374	1.35374	29.4793	9.48497e-08	1.65182e-06
1381069_at	Kmt2a	lysine methyltransferase 2A [Source:RGD Symbol;Acc:1586165]	ENSRNOG00000015133	8	49114990	49158971	1.35372	1.35372	25.539	1.04335e-06	1.57707e-05
1391228_at	Rsph1	radial spoke head 1 homolog [Source:RGD Symbol;Acc:1307712]	ENSRNOG00000057862	20	9998701	10013559	-1.35346	1.35346	35.4183	0	0
1376632_at	Lmcd1	LIM and cysteine-rich domains 1 [Source:RGD Symbol;Acc:1308963]	ENSRNOG00000005690	4	144192989	144252551	-1.35317	1.35317	31.177	0	0
1387359_at	Stx1a	syntaxin 1A [Source:RGD Symbol;Acc:69430]	ENSRNOG00000029165	12	24682041	24710019	-1.35317	1.35317	28.0467	4.26823e-07	7.00135e-06
1391099_at	Pramef8	PRAME family member 8 [Source:RGD Symbol;Acc:1564061]	ENSRNOG00000027278	5	162183327	162199050	-1.35258	1.35258	55.6133	0	0
1369957_at	Rgs5	regulator of G-protein signaling 5 [Source:RGD Symbol;Acc:3568]	ENSRNOG00000002730	13	87966758	88003035	-1.35229	1.35229	15.769	8.12387e-05	0.000762577
1392842_at	Slfn5	schlafen family member 5 [Source:RGD Symbol;Acc:1312025]	ENSRNOG00000021719	10	70298519	70312070	1.35217	1.35217	24.434	1.47017e-06	2.14418e-05
1369311_at	Scn2b	sodium voltage-gated channel beta subunit 2 [Source:RGD Symbol;Acc:3633]	ENSRNOG00000016221	8	49418965	49427689	-1.35123	1.35123	17.0028	4.61444e-05	0.000466884
1395447_at	Ermn	ermin [Source:RGD Symbol;Acc:1308367]	ENSRNOG00000021472	3	44068057	44086022	-1.35121	1.35121	8.90288	0.00296709	0.0156302
1369718_at	Ssr3	signal sequence receptor, gamma [Source:RGD Symbol;Acc:621630]	ENSRNOG00000011148	2	156011002	156014527	-1.35109	1.35109	12.4216	0.000448734	0.00331221
1386962_at	Plcb4	phospholipase C, beta 4 [Source:RGD Symbol;Acc:3345]	ENSRNOG00000033119	3	128756799	128971746	1.3507	1.3507	16.6524	5.35901e-05	0.000529816
1367749_at	Lum	lumican [Source:RGD Symbol;Acc:620984]	ENSRNOG00000004610	7	38819771	38826862	-1.35059	1.35059	11.9235	0.000578251	0.00408592
1373107_at	Alg1	ALG1, chitobiosyldiphosphodolichol beta-mannosyltransferase [Source:RGD Symbol;Acc:1310700]	ENSRNOG00000002883	10	10539930	10550138	-1.34972	1.34972	59.3497	0	0
1390462_at	Ghdc	GH3 domain containing [Source:RGD Symbol;Acc:1308881]	ENSRNOG00000018906	10	88672843	88677055	-1.34967	1.34967	57.827	0	0
1379454_at	Lysmd4	LysM domain containing 4 [Source:RGD Symbol;Acc:1592887]	ENSRNOG00000050624	1	128199322	128203268	-1.34933	1.34933	46.3776	0	0
1390434_at	Tradd	TNFRSF1A-associated via death domain [Source:RGD Symbol;Acc:621313]	ENSRNOG00000015179	19	37214471	37216572	1.34926	1.34926	54.7956	0	0
1394290_at	Camk1d	calcium/calmodulin-dependent protein kinase ID [Source:RGD Symbol;Acc:1560691]	ENSRNOG00000017882	17	76532611	76938956	-1.34921	1.34921	57.6513	0	0
1376047_at	Papss2	3'-phosphoadenosine 5'-phosphosulfate synthase 2 [Source:RGD Symbol;Acc:1307012]	ENSRNOG00000011068	1	251145253	251230715	-1.3489	1.3489	32.3209	0	0
1368023_at	Qsox1	quiescin sulfhydryl oxidase 1 [Source:RGD Symbol;Acc:68957]	ENSRNOG00000003649	13	73423397	73460935	1.34858	1.34858	66.4725	0	0
1370602_at	Atp2b4	ATPase plasma membrane Ca2+ transporting 4 [Source:RGD Symbol;Acc:621305]	ENSRNOG00000003031	13	50091430	50153823	-1.34857	1.34857	12.1602	0.000514512	0.00371234
1394964_at	LOC691387 /// Prrc2c						1.34844	1.34844	12.421	0.000448923	0.00331246
1393407_at	Fbxw2	F-box and WD repeat domain containing 2 [Source:RGD Symbol;Acc:1310460]	ENSRNOG00000018687	3	13871517	13896838	-1.34841	1.34841	54.9371	0	0
1378962_at	Cep95	centrosomal protein 95 [Source:RGD Symbol;Acc:1309655]	ENSRNOG00000014354	10	94988362	95016344	-1.34832	1.34832	38.689	0	0
1395940_at	Agpat5	1-acylglycerol-3-phosphate O-acyltransferase 5 [Source:RGD Symbol;Acc:1306405]	ENSRNOG00000028623	16	75812997	75855745	1.34817	1.34817	15.9758	7.34611e-05	0.000695737
1369425_at	Cdh13	cadherin 13 [Source:RGD Symbol;Acc:619745]	ENSRNOG00000014371	19	50848736	51972103	1.34816	1.34816	43.4598	0	0
1392794_at	LOC103692075						-1.34769	1.34769	41.9085	0	0
1398246_s_at	Fcgr2a /// LOC100911825 /// LOC103693683 /// LOC103694908 /// LOC498276						1.34764	1.34764	8.77699	0.00317301	0.016465
1393699_at	Rab3d	RAB3D, member RAS oncogene family [Source:RGD Symbol;Acc:620924]	ENSRNOG00000011582	8	22918699	22929294	-1.34759	1.34759	43.7784	0	0
1397022_at	Siah1	siah E3 ubiquitin protein ligase 1 [Source:RGD Symbol;Acc:620449]	ENSRNOG00000015143	19	21372163	21395767	1.34732	1.34732	83.0531	0	0
1371153_a_at	Glra2	glycine receptor, alpha 2 [Source:RGD Symbol;Acc:2705]	ENSRNOG00000003313	X	30612903	30831483	-1.34642	1.34642	17.9532	2.85497e-05	0.000307055
1368291_at	Birc2	baculoviral IAP repeat-containing 2 [Source:RGD Symbol;Acc:620690]	ENSRNOG00000010602	8	6013207	6034142	-1.34617	1.34617	40.854	0	0
1390112_at	Efemp1	EGF-containing fibulin-like extracellular matrix protein 1 [Source:RGD Symbol;Acc:1308528]	ENSRNOG00000003553	14	113202419	113295014	1.34453	1.34453	13.3203	0.000284881	0.00224604
1367612_at	Mgst1	microsomal glutathione S-transferase 1 [Source:RGD Symbol;Acc:70927]	ENSRNOG00000007743	4	172119331	172134607	1.3437	1.3437	21.9558	4.12596e-06	5.38352e-05
1377856_at	Zfyve27	zinc finger FYVE-type containing 27 [Source:RGD Symbol;Acc:735177]	ENSRNOG00000014903	1	261415191	261438539	1.34352	1.34352	123.912	0	0
1370000_at	Nucb2	nucleobindin 2 [Source:RGD Symbol;Acc:620888]	ENSRNOG00000020456	1	185104656	185143272	-1.343	1.343	45.8472	0	0
1384809_at	Adgra1	adhesion G protein-coupled receptor A1 [Source:MGI Symbol;Acc:MGI:1277167]	ENSRNOG00000054955	1	212181374	212211578	1.34293	1.34293	13.0243	0.000330788	0.00254358
1392046_at	LOC102549303						-1.34261	1.34261	49.7163	0	0
1382205_at	Zic1	Zic family member 1 [Source:RGD Symbol;Acc:620110]	ENSRNOG00000014644	8	98734295	98738446	1.3426	1.3426	11.7776	0.00062487	0.00434572
1375003_at	Serpinb6	serpin family B member 6 [Source:RGD Symbol;Acc:735108]	ENSRNOG00000017962	17	32190801	32209590	-1.34252	1.34252	59.0236	0	0
1379286_at	Rnf152	ring finger protein 152 [Source:RGD Symbol;Acc:1305251]	ENSRNOG00000014859	13	25186106	25262469	-1.34204	1.34204	26.8008	5.69098e-07	9.10934e-06
1375310_at	Impact	impact RWD domain protein [Source:RGD Symbol;Acc:1591977]	ENSRNOG00000045844	18	4325875	4346769	-1.34189	1.34189	25.8559	8.53647e-07	1.32533e-05
1394681_at	Akr1cl	aldo-keto reductase family 1, member C-like [Source:RGD Symbol;Acc:1307514]	ENSRNOG00000021735	17	69835330	69862110	-1.34175	1.34175	39.9786	0	0
1367568_a_at	Mgp	matrix Gla protein [Source:RGD Symbol;Acc:3088]	ENSRNOG00000005695	4	170856751	170860225	1.34171	1.34171	7.43434	0.00665726	0.0297928
1372727_at	AC124896.1	suppressor of cytokine signaling 2 [Source:RefSeq peptide;Acc:NP_478115]	ENSRNOG00000008965	7	36495480	36499784	1.34122	1.34122	28.427	3.79399e-07	6.46895e-06
1394610_at	Grb10	growth factor receptor bound protein 10 [Source:RGD Symbol;Acc:1566234]	ENSRNOG00000004290	14	92021851	92117923	1.34092	1.34092	20.4722	9.01072e-06	0.000109982
1387232_at	Bmp4	bone morphogenetic protein 4 [Source:RGD Symbol;Acc:2213]	ENSRNOG00000009694	15	20776054	20822740	1.34062	1.34062	37.8046	0	0
1393343_at	Cul3	cullin 3 [Source:RGD Symbol;Acc:1308190]	ENSRNOG00000015633	9	86044485	86129329	-1.34033	1.34033	102.106	0	0
1393283_at	Ankrd34b	ankyrin repeat domain 34B [Source:RGD Symbol;Acc:1594383]	ENSRNOG00000040166	2	22000106	22016030	1.33992	1.33992	22.8873	2.79807e-06	3.8081e-05
1379902_at	Eya1	EYA transcriptional coactivator and phosphatase 1 [Source:RGD Symbol;Acc:1584849]	ENSRNOG00000007590	5	4373626	4513142	1.33982	1.33982	46.575	0	0
1368887_at	RGD1566401						1.3398	1.3398	60.2964	0	0
1392789_at	Slc25a36	solute carrier family 25 member 36 [Source:RGD Symbol;Acc:1591928]	ENSRNOG00000013802	8	104966124	104995725	-1.33912	1.33912	12.9299	0.000347909	0.0026569
1380062_at	Mpp6	membrane palmitoylated protein 6 [Source:RGD Symbol;Acc:1311833]	ENSRNOG00000021579	4	79846521	79926703	1.33849	1.33849	31.2839	0	0
1389778_a_at	Tceb3						-1.33777	1.33777	51.1845	0	0
1372010_at	Mapkapk5	mitogen-activated protein kinase-activated protein kinase 5 [Source:RGD Symbol;Acc:1564113]	ENSRNOG00000001345	12	40510378	40529338	-1.33771	1.33771	39.1747	0	0
1394550_at	Faxdc2	fatty acid hydroxylase domain containing 2 [Source:RGD Symbol;Acc:1586284]	ENSRNOG00000027259	10	43502931	43512287	1.33767	1.33767	37.9124	0	0
1374993_at	Rpusd1	RNA pseudouridylate synthase domain containing 1 [Source:RGD Symbol;Acc:1304934]	ENSRNOG00000023639	10	15099009	15102960	1.33745	1.33745	73.7321	0	0
1388299_at	Dnal1	dynein, axonemal, light chain 1 [Source:RGD Symbol;Acc:1591349]	ENSRNOG00000042333	6	107596782	107625214	-1.3373	1.3373	28.5525	2.84549e-07	4.90304e-06
1380533_at	App	amyloid beta precursor protein [Source:RGD Symbol;Acc:2139]	ENSRNOG00000006997	11	24425005	24641858	-1.33656	1.33656	9.30301	0.00237556	0.013016
1382185_at	C1qtnf2	C1q and tumor necrosis factor related protein 2 [Source:RGD Symbol;Acc:1561041]	ENSRNOG00000003870	10	29067102	29084035	-1.33559	1.33559	34.3884	0	0
1370883_at	RT1-Da	RT1 class II, locus Da [Source:RGD Symbol;Acc:1593283]	ENSRNOG00000032844	20	4127644	4132616	-1.3355	1.3355	15.2563	0.0001059	0.000967478
1389210_at	Lcp1	lymphocyte cytosolic protein 1 [Source:RGD Symbol;Acc:1308288]	ENSRNOG00000010319	15	57221292	57277811	1.33544	1.33544	42.6628	0	0
1367993_at	Clip1	CAP-GLY domain containing linker protein 1 [Source:RGD Symbol;Acc:67404]	ENSRNOG00000001247	12	38345456	38452652	-1.33542	1.33542	37.2287	0	0
1383241_at	C1r	complement C1r [Source:RGD Symbol;Acc:1309091]	ENSRNOG00000011796	4	157125998	157136829	1.33525	1.33525	37.134	0	0
1374627_at	Irf9						1.33498	1.33498	43.1019	0	0
1390717_at	Crls1	cardiolipin synthase 1 [Source:RGD Symbol;Acc:1311037]	ENSRNOG00000021273	3	125503638	125522441	-1.33468	1.33468	29.4609	9.48497e-08	1.65182e-06
1390409_at	Fam160b1	family with sequence similarity 160, member B1 [Source:RGD Symbol;Acc:1306116]	ENSRNOG00000017225	1	278198179	278221686	1.33448	1.33448	70.0882	0	0
1381098_at	Pcnxl4						1.3342	1.3342	17.9715	2.83126e-05	0.000305125
1371480_at	Cks1b	CDC28 protein kinase regulatory subunit 1B [Source:RGD Symbol;Acc:1561797]	ENSRNOG00000042561	2	188740573	188745144	-1.33409	1.33409	79.1154	0	0
1374684_at	LOC100911498						-1.33405	1.33405	6.52259	0.0110709	0.0436801
1368187_at	Gpnmb	glycoprotein nmb [Source:RGD Symbol;Acc:71008]	ENSRNOG00000008816	4	78694447	78715683	-1.33403	1.33403	33.0252	0	0
1376952_at	Diras2	DIRAS family GTPase 2 [Source:RGD Symbol;Acc:1305580]	ENSRNOG00000032328	17	12762752	12763952	-1.33319	1.33319	42.4931	0	0
1394527_at	Ripk2	receptor-interacting serine-threonine kinase 2 [Source:RGD Symbol;Acc:1309167]	ENSRNOG00000009389	5	29838747	29870735	1.33319	1.33319	78.9051	0	0
1397487_at	Xpnpep3	X-prolyl aminopeptidase 3 [Source:RGD Symbol;Acc:1589063]	ENSRNOG00000019196	7	122636171	122688819	1.33237	1.33237	28.0722	4.26823e-07	7.00135e-06
1384398_at	Wwp2	WW domain containing E3 ubiquitin protein ligase 2 [Source:RGD Symbol;Acc:1310091]	ENSRNOG00000012937	19	39543242	39614625	1.33191	1.33191	40.4161	0	0
1373991_at	Kcnj16	potassium voltage-gated channel subfamily J member 16 [Source:RGD Symbol;Acc:61824]	ENSRNOG00000004713	10	99388130	99389898	1.33175	1.33175	16.798	5.06497e-05	0.000506181
1389277_at	RGD1306148	similar to KIAA0368 [Source:RGD Symbol;Acc:1306148]	ENSRNOG00000025076	5	75931293	76039760	1.33159	1.33159	74.5531	0	0
1373266_at	Fam107a	family with sequence similarity 107, member A [Source:RGD Symbol;Acc:1306327]	ENSRNOG00000033261	15	18399515	18415965	1.33108	1.33108	72.4429	0	0
1380141_at	LOC103690007 /// Nsun4	5-methylcytosine rRNA methyltransferase NSUN4 [Source:RGD Symbol;Acc:9205239]	ENSRNOG00000012020	5	134362680	134382794	1.33096	1.33096	36.6887	0	0
1390960_at	Azi2	5-azacytidine induced 2 [Source:RGD Symbol;Acc:1310530]	ENSRNOG00000010096	8	126411829	126434579	1.33096	1.33096	63.1603	0	0
1384907_at	LOC103693761						-1.33081	1.33081	9.38718	0.00227103	0.0125734
1371619_at	RGD1310352	similar to HTGN29 protein; keratinocytes associated transmembrane protein 2 [Source:RGD Symbol;Acc:1310352]	ENSRNOG00000006148	10	37757146	37769776	-1.33071	1.33071	44.0111	0	0
1383972_at	LOC100912202						-1.33068	1.33068	61.136	0	0
1371974_at	Phyhd1	phytanoyl-CoA dioxygenase domain containing 1 [Source:RGD Symbol;Acc:1310377]	ENSRNOG00000016794	3	8832740	8846125	-1.33013	1.33013	53.941	0	0
1390783_at	Abca8a	ATP-binding cassette, subfamily A (ABC1), member 8a [Source:RGD Symbol;Acc:1307333]	ENSRNOG00000004147	10	98319480	98390384	-1.32949	1.32949	31.0646	4.74248e-08	8.55456e-07
1369020_at	Slc5a5	solute carrier family 5 member 5 [Source:RGD Symbol;Acc:69267]	ENSRNOG00000018822	16	20297414	20307400	-1.32936	1.32936	44.5982	0	0
1388280_a_at	Dlg3	discs large MAGUK scaffold protein 3 [Source:RGD Symbol;Acc:68423]	ENSRNOG00000002767	X	70596576	70648532	-1.3291	1.3291	22.8723	2.79807e-06	3.8081e-05
1384478_at	Mllt3	MLLT3, super elongation complex subunit [Source:RGD Symbol;Acc:620940]	ENSRNOG00000011280	5	106103407	106207126	1.3291	1.3291	49.6216	0	0
1368270_at	Apobec1	apolipoprotein B mRNA editing enzyme catalytic subunit 1 [Source:RGD Symbol;Acc:2133]	ENSRNOG00000015411	4	155386711	155401480	-1.32904	1.32904	81.6238	0	0
1389433_at	Mkks	McKusick-Kaufman syndrome [Source:RGD Symbol;Acc:1308814]	ENSRNOG00000006705	3	129866545	129884810	1.3281	1.3281	52.0503	0	0
1379776_at	Erich3	glutamate-rich 3 [Source:RGD Symbol;Acc:1593279]	ENSRNOG00000009533	2	260997497	261032821	1.32782	1.32782	48.7051	0	0
1368534_at	Adra1d	adrenoceptor alpha 1D [Source:RGD Symbol;Acc:62064]	ENSRNOG00000021256	3	124129558	124145566	1.32768	1.32768	10.4261	0.00129195	0.00794433
1374586_at	Arl15	ADP-ribosylation factor like GTPase 15 [Source:RGD Symbol;Acc:1597407]	ENSRNOG00000011105	2	45668969	46050564	-1.32731	1.32731	51.4911	0	0
1392557_at	Bicc1	BicC family RNA binding protein 1 [Source:RGD Symbol;Acc:1307459]	ENSRNOG00000000614	20	18780605	18940408	1.32705	1.32705	22.5156	3.36716e-06	4.51874e-05
1368353_at	Gfap	glial fibrillary acidic protein [Source:RGD Symbol;Acc:2679]	ENSRNOG00000002919	10	90990762	90999506	1.32703	1.32703	37.8777	0	0
1386909_a_at	Vdac1	voltage-dependent anion channel 1 [Source:RGD Symbol;Acc:621575]	ENSRNOG00000006375	10	37724915	37752826	-1.32683	1.32683	21.1789	5.9281e-06	7.45919e-05
1372372_at	Cmbl	carboxymethylenebutenolidase homolog [Source:RGD Symbol;Acc:1306952]	ENSRNOG00000011260	2	84645084	84666835	1.32679	1.32679	33.6144	0	0
1395132_at	Utrn	utrophin [Source:RGD Symbol;Acc:3947]	ENSRNOG00000011058	1	6451810	6970040	-1.3265	1.3265	22.6015	3.27231e-06	4.41383e-05
1377100_at	Pds5b	PDS5 cohesin associated factor B [Source:RGD Symbol;Acc:1310838]	ENSRNOG00000001098	12	660011	794042	-1.32619	1.32619	25.9151	8.53647e-07	1.32533e-05
1394597_at	Ddhd1	DDHD domain containing 1 [Source:RGD Symbol;Acc:1308576]	ENSRNOG00000009481	15	19965187	20032191	1.32604	1.32604	103.368	0	0
1379288_at	RGD1559786	similar to RIKEN cDNA 0610037L13 [Source:RGD Symbol;Acc:1559786]	ENSRNOG00000012724	5	127489418	127497293	-1.32561	1.32561	60.776	0	0
1369781_at	Grm7	glutamate metabotropic receptor 7 [Source:RGD Symbol;Acc:619857]	ENSRNOG00000005662	4	142780987	143367578	-1.32515	1.32515	20.5222	8.63132e-06	0.000105655
1387226_at	Ina	internexin neuronal intermediate filament protein, alpha [Source:RGD Symbol;Acc:2911]	ENSRNOG00000020248	1	266781617	266794431	1.32462	1.32462	49.4462	0	0
1384543_at	LOC100910821						1.32461	1.32461	36.7199	0	0
1393324_at	Jam2	junctional adhesion molecule 2 [Source:RGD Symbol;Acc:1561692]	ENSRNOG00000042848	11	24266345	24285275	1.32447	1.32447	13.955	0.000207341	0.00171584
1379904_at	Trappc6a	trafficking protein particle complex 6A [Source:RGD Symbol;Acc:1591735]	ENSRNOG00000017468	1	80417310	80424445	-1.32427	1.32427	66.1037	0	0
1391428_at	Angpt1	angiopoietin 1 [Source:RGD Symbol;Acc:628896]	ENSRNOG00000005854	7	81342280	81592206	1.32389	1.32389	17.916	2.89766e-05	0.000311329
1394416_at	Prickle2	prickle planar cell polarity protein 2 [Source:RGD Symbol;Acc:1306723]	ENSRNOG00000012364	4	124238167	124338176	-1.32383	1.32383	19.3505	1.52234e-05	0.000176165
1396116_at	Nemf	nuclear export mediator factor [Source:MGI Symbol;Acc:MGI:1918305]	ENSRNOG00000056128	6	91623699	91676344	1.32317	1.32317	52.6401	0	0
1370901_at	RGD1306215	similar to hypothetical protein MGC36831 [Source:RGD Symbol;Acc:1306215]	ENSRNOG00000015294	3	2678956	2680622	1.32243	1.32243	75.6202	0	0
1369928_at	Acta1	actin, alpha 1, skeletal muscle [Source:RGD Symbol;Acc:2025]	ENSRNOG00000017786	19	56674074	56677084	-1.32229	1.32229	49.3937	0	0
1370076_at	Kcnj16	potassium voltage-gated channel subfamily J member 16 [Source:RGD Symbol;Acc:61824]	ENSRNOG00000004713	10	99388130	99389898	1.32201	1.32201	29.3053	9.48497e-08	1.65182e-06
1383969_at	LOC102546648	uncharacterized LOC102546648 [Source:RGD Symbol;Acc:7541917]	ENSRNOG00000023233	1	99486253	99496209	1.32198	1.32198	38.0144	0	0
1369285_at	Pggt1b	protein geranylgeranyltransferase type 1 subunit beta [Source:RGD Symbol;Acc:621754]	ENSRNOG00000003541	18	40175951	40218225	1.32196	1.32196	31.6211	0	0
1376729_at	Appl1	adaptor protein, phosphotyrosine interacting with PH domain and leucine zipper 1 [Source:RGD Symbol;Acc:1309388]	ENSRNOG00000013574	16	2563520	2602103	-1.32177	1.32177	21.5633	4.97961e-06	6.41046e-05
1379469_at	Tbl1x	transducin (beta)-like 1 X-linked [Source:RGD Symbol;Acc:1563868]	ENSRNOG00000003686	X	44830849	44988551	1.32167	1.32167	16.9803	4.67609e-05	0.000472445
1392510_at	Fam180a	family with sequence similarity 180, member A [Source:RGD Symbol;Acc:1308013]	ENSRNOG00000011750	4	62844971	62860446	1.32105	1.32105	25.5651	1.04335e-06	1.57707e-05
1375885_at	Mtmr1	myotubularin related protein 1 [Source:RGD Symbol;Acc:1306569]	ENSRNOG00000002697	18	291780	325377	1.3209	1.3209	40.284	0	0
1393089_at	LOC690035	similar to Protein KIAA0586 [Source:RGD Symbol;Acc:1585176]	ENSRNOG00000008244	6	93563446	93667675	-1.32053	1.32053	22.6422	3.17746e-06	4.29409e-05
1395414_at	Agl	amylo-alpha-1, 6-glucosidase, 4-alpha-glucanotransferase [Source:RGD Symbol;Acc:1306376]	ENSRNOG00000016214	2	219788234	219842986	1.32034	1.32034	31.6456	0	0
1370122_at	Rab27b	RAB27B, member RAS oncogene family [Source:RGD Symbol;Acc:620114]	ENSRNOG00000012176	18	68488942	68551558	-1.31978	1.31978	18.5145	2.20525e-05	0.000245532
1397696_at	RGD1307830	similar to cDNA sequence BC003331 [Source:RGD Symbol;Acc:1307830]	ENSRNOG00000002473	13	67583621	67609469	-1.31961	1.31961	34.3748	0	0
1372119_at	Uba5	ubiquitin-like modifier activating enzyme 5 [Source:RGD Symbol;Acc:1311702]	ENSRNOG00000011027	8	112578590	112594261	1.31936	1.31936	66.9469	0	0
1370239_at	Hba1 /// Hba2						-1.31928	1.31928	15.1016	0.000114673	0.00103513
1378239_at	Gaa	glucosidase, alpha, acid [Source:RGD Symbol;Acc:735227]	ENSRNOG00000047656	10	108395860	108413059	-1.31927	1.31927	20.6087	8.0148e-06	9.86788e-05
1370234_at	Fn1	fibronectin 1 [Source:RGD Symbol;Acc:2624]	ENSRNOG00000014288	9	78900103	78969078	1.31914	1.31914	22.4129	3.50944e-06	4.67707e-05
1387692_a_at	Sstr1	somatostatin receptor 1 [Source:RGD Symbol;Acc:3762]	ENSRNOG00000048145	6	79254339	79258611	-1.3191	1.3191	25.216	1.1382e-06	1.70462e-05
1384277_at	Plekhh1	pleckstrin homology, MyTH4 and FERM domain containing H1 [Source:RGD Symbol;Acc:1308362]	ENSRNOG00000010650	6	102215603	102262417	-1.31867	1.31867	12.0191	0.000551693	0.0039337
1397772_at	Paqr8	progestin and adipoQ receptor family member 8 [Source:RGD Symbol;Acc:1311710]	ENSRNOG00000012830	9	27034022	27051002	-1.31815	1.31815	44.5755	0	0
1393371_at	LOC102552284						-1.31774	1.31774	51.5253	0	0
1367728_at	Tsn	translin [Source:RGD Symbol;Acc:621107]	ENSRNOG00000002319	13	34238717	34253910	1.31749	1.31749	26.9585	5.21673e-07	8.39465e-06
1370201_at	Calb1	calbindin 1 [Source:RGD Symbol;Acc:69340]	ENSRNOG00000007456	5	29538380	29562773	-1.31706	1.31706	15.9615	7.36508e-05	0.000696911
1369417_a_at	Opcml	opioid binding protein/cell adhesion molecule-like [Source:RGD Symbol;Acc:620635]	ENSRNOG00000023809	8	29453643	29962825	-1.31673	1.31673	35.8176	0	0
1395440_at	Idnk	Idnk, gluconokinase [Source:RGD Symbol;Acc:1564546]	ENSRNOG00000019519	17	6885221	6892497	1.31665	1.31665	41.3482	0	0
1375719_s_at	Cdh13	cadherin 13 [Source:RGD Symbol;Acc:619745]	ENSRNOG00000014371	19	50848736	51972103	1.31577	1.31577	72.6283	0	0
1370972_x_at	RT1-CE5	RT1 class I, locus CE5 [Source:RGD Symbol;Acc:1595868]	ENSRNOG00000000723	20	4892702	4896991	1.31577	1.31577	41.0224	0	0
1383131_at	Itgb2	integrin subunit beta 2 [Source:RGD Symbol;Acc:1305581]	ENSRNOG00000001224	20	11777783	11815647	1.31561	1.31561	21.7864	4.45793e-06	5.7917e-05
1372897_at	Plod2	procollagen lysine, 2-oxoglutarate 5-dioxygenase 2 [Source:RGD Symbol;Acc:3353]	ENSRNOG00000030183	8	99977334	100059736	-1.31522	1.31522	31.0809	4.74248e-08	8.55456e-07
1375862_at	Pxdn	peroxidasin [Source:RGD Symbol;Acc:1560694]	ENSRNOG00000060614	6	48866601	48980340	1.31519	1.31519	25.546	1.04335e-06	1.57707e-05
1395338_at	Lrpprc	leucine-rich pentatricopeptide repeat containing [Source:RGD Symbol;Acc:1306575]	ENSRNOG00000005877	6	7984019	8066868	-1.31469	1.31469	11.7264	0.000643508	0.00445923
1394939_at	Ppm1k	protein phosphatase, Mg2+/Mn2+ dependent, 1K [Source:RGD Symbol;Acc:1308501]	ENSRNOG00000006893	4	88694583	88718533	1.3144	1.3144	24.3114	1.51759e-06	2.17736e-05
1388451_at	Cacna2d1	calcium voltage-gated channel auxiliary subunit alpha2delta 1 [Source:RGD Symbol;Acc:2247]	ENSRNOG00000033531	4	15710417	16130848	-1.3141	1.3141	45.5063	0	0
1371263_a_at	Camk2d	calcium/calmodulin-dependent protein kinase II delta [Source:RGD Symbol;Acc:2263]	ENSRNOG00000011589	2	230901126	231132039	-1.31409	1.31409	9.53631	0.00209191	0.011807
1377001_at	Nrcam	neuronal cell adhesion molecule [Source:RGD Symbol;Acc:3209]	ENSRNOG00000004067	6	64297888	64864996	1.31358	1.31358	121.437	0	0
1369770_at	Sstr1	somatostatin receptor 1 [Source:RGD Symbol;Acc:3762]	ENSRNOG00000048145	6	79254339	79258611	-1.31353	1.31353	20.8194	7.11372e-06	8.84591e-05
1387283_at	Mx2	MX dynamin like GTPase 2 [Source:RGD Symbol;Acc:628821]	ENSRNOG00000001963	11	38035450	38059950	1.31333	1.31333	37.9676	0	0
1383072_at	Pygm	glycogen phosphorylase, muscle associated [Source:RGD Symbol;Acc:3461]	ENSRNOG00000021090	1	221756286	221771143	-1.3132	1.3132	23.2316	2.27639e-06	3.14665e-05
1377596_a_at	Med30	mediator complex subunit 30 [Source:RGD Symbol;Acc:1309369]	ENSRNOG00000004844	7	92234597	92256100	-1.31262	1.31262	16.5537	5.61984e-05	0.000553021
1377663_at	Rnd3	Rho family GTPase 3 [Source:RGD Symbol;Acc:1359690]	ENSRNOG00000004624	3	36642587	36660758	1.31261	1.31261	20.3046	9.67467e-06	0.00011714
1384402_a_at	Dcaf6	DDB1 and CUL4 associated factor 6 [Source:RGD Symbol;Acc:1561961]	ENSRNOG00000003078	13	83579036	83680207	-1.31235	1.31235	18.993	1.78792e-05	0.000202472
1379804_at	Snx27	sorting nexin family member 27 [Source:RGD Symbol;Acc:628705]	ENSRNOG00000020893	2	195738619	195821608	1.3123	1.3123	17.3745	3.83667e-05	0.000398276
1383075_at	Ccnd1	cyclin D1 [Source:RGD Symbol;Acc:68384]	ENSRNOG00000020918	1	218090750	218100325	1.31229	1.31229	43.3058	0	0
1389735_at	Rps6ka6	ribosomal protein S6 kinase A6 [Source:RGD Symbol;Acc:1560817]	ENSRNOG00000002592	X	82641687	82743753	-1.31223	1.31223	16.3414	6.10832e-05	0.000592554
1378421_at	LOC100910996	uncharacterized LOC100910996 [Source:RGD Symbol;Acc:6495714]	ENSRNOG00000060879	7	25737979	25743537	1.3122	1.3122	14.3254	0.000172626	0.00146814
1370004_at	H2afy	H2A histone family, member Y [Source:RGD Symbol;Acc:621462]	ENSRNOG00000011523	17	9282675	9344678	1.31217	1.31217	60.0107	0	0
1368268_at	Tdg	thymine-DNA glycosylase [Source:RGD Symbol;Acc:620959]	ENSRNOG00000027124	7	27193998	27214236	-1.31123	1.31123	49.7145	0	0
1370180_at	Nudt4	nudix hydrolase 4 [Source:RGD Symbol;Acc:621355]	ENSRNOG00000009094	7	36643916	36660141	1.3106	1.3106	75.0524	0	0
1377318_at	Brwd1	bromodomain and WD repeat domain containing 1 [Source:RGD Symbol;Acc:1309030]	ENSRNOG00000001632	11	36337635	36430413	-1.31059	1.31059	38.2624	0	0
1397484_at	Dnal1	dynein, axonemal, light chain 1 [Source:RGD Symbol;Acc:1591349]	ENSRNOG00000042333	6	107596782	107625214	-1.31055	1.31055	20.6481	7.73025e-06	9.53417e-05
1379654_at	Slx1b	SLX1 structure-specific endonuclease subunit homolog B (S. cerevisiae) [Source:RGD Symbol;Acc:1311568]	ENSRNOG00000019369	1	198112245	198120061	1.31022	1.31022	33.9736	0	0
1378714_at	Mrap2	melanocortin 2 receptor accessory protein 2 [Source:RGD Symbol;Acc:1309873]	ENSRNOG00000010545	8	94801336	94857443	1.31011	1.31011	26.3145	6.63948e-07	1.04382e-05
1376843_at	Bmpr2	bone morphogenetic protein receptor type 2 [Source:RGD Symbol;Acc:71082]	ENSRNOG00000022196	9	66568074	66676494	1.31004	1.31004	16.4434	5.82377e-05	0.000569585
1392708_at	Stard6	StAR-related lipid transfer domain containing 6 [Source:RGD Symbol;Acc:1359639]	ENSRNOG00000026324	18	68983545	69000993	1.30989	1.30989	48.6148	0	0
1371791_at	LOC102553670 /// Surf4						1.3097	1.3097	40.4183	0	0
1389131_at	Nt5c3b	5'-nucleotidase, cytosolic IIIB [Source:RGD Symbol;Acc:1359229]	ENSRNOG00000016475	10	88342362	88357025	1.30958	1.30958	55.8799	0	0
1395344_at	Mtmr1	myotubularin related protein 1 [Source:RGD Symbol;Acc:1306569]	ENSRNOG00000002697	18	291780	325377	1.30915	1.30915	39.3667	0	0
1384932_at	Cdk14	cyclin-dependent kinase 14 [Source:RGD Symbol;Acc:1305544]	ENSRNOG00000007151	4	25825567	26419127	-1.30908	1.30908	14.8692	0.000130655	0.00115575
1370328_at	Dkk3	dickkopf WNT signaling pathway inhibitor 3 [Source:RGD Symbol;Acc:621846]	ENSRNOG00000016343	1	176940693	176983045	1.30858	1.30858	27.0412	4.74248e-07	7.66645e-06
1374924_at	LOC100910237	uncharacterized LOC100910237 [Source:RGD Symbol;Acc:6499508]	ENSRNOG00000060376	1	22757012	22758012	1.30852	1.30852	84.2171	0	0
1378119_at	Zc3h8	zinc finger CCCH type containing 8 [Source:RGD Symbol;Acc:1310458]	ENSRNOG00000017647	3	121471810	121488540	-1.30852	1.30852	51.8064	0	0
1391838_at	Ankrd11	ankyrin repeat domain 11 [Source:RGD Symbol;Acc:1306679]	ENSRNOG00000027906	19	55703824	55737500	1.30834	1.30834	12.4045	0.000452955	0.00333755
1374227_at	Ttc27	tetratricopeptide repeat domain 27 [Source:RGD Symbol;Acc:1305264]	ENSRNOG00000042932	6	21735834	21880003	1.30826	1.30826	28.8179	1.42274e-07	2.46758e-06
1393575_at	LOC102553298						1.3082	1.3082	9.48938	0.00214839	0.0120233
1373037_at	Ube2l6	ubiquitin-conjugating enzyme E2L 6 [Source:RGD Symbol;Acc:1307960]	ENSRNOG00000030467	3	72191533	72206188	1.30781	1.30781	27.0406	4.74248e-07	7.66645e-06
1389220_at	Bbip1	BBSome interacting protein 1 [Source:RGD Symbol;Acc:6498801]	ENSRNOG00000047019	1	274649490	274650363	-1.30764	1.30764	27.9316	4.26823e-07	7.00135e-06
1394077_at	Rnd3	Rho family GTPase 3 [Source:RGD Symbol;Acc:1359690]	ENSRNOG00000004624	3	36642587	36660758	1.30758	1.30758	40.116	0	0
1370148_at	Hp	haptoglobin [Source:RGD Symbol;Acc:2825]	ENSRNOG00000014964	19	42097995	42100804	1.30736	1.30736	29.3486	9.48497e-08	1.65182e-06
1379472_at	Nadsyn1	NAD synthetase 1 [Source:RGD Symbol;Acc:727801]	ENSRNOG00000020736	1	216985714	217013702	1.30716	1.30716	44.6548	0	0
1395439_at	LOC103690038 /// Zfp74	zinc finger protein 569 [Source:RGD Symbol;Acc:9235705]	ENSRNOG00000048894	1	88232617	88240057	-1.30661	1.30661	39.9115	0	0
1388957_at	Anapc16	anaphase promoting complex subunit 16 [Source:RGD Symbol;Acc:2321124]	ENSRNOG00000000576	20	29544629	29558321	1.30638	1.30638	41.2049	0	0
1385102_at	Ccdc127	coiled-coil domain containing 127 [Source:RGD Symbol;Acc:735106]	ENSRNOG00000012775	1	31539215	31545559	-1.3062	1.3062	19.9793	1.11923e-05	0.000133605
1383276_at	Lancl2	LanC like 2 [Source:RGD Symbol;Acc:1310809]	ENSRNOG00000006810	4	88525695	88565292	-1.30614	1.30614	23.4583	2.08669e-06	2.92839e-05
1379959_at	Wrb	tryptophan rich basic protein [Source:RGD Symbol;Acc:735104]	ENSRNOG00000001629	11	36497509	36511535	-1.30565	1.30565	25.2335	1.1382e-06	1.70462e-05
1397395_at	Gstcd	Gse1 coiled-coil protein [Source:RGD Symbol;Acc:1562686]	ENSRNOG00000017489	19	54060622	54148970	-1.3056	1.3056	33.6881	0	0
1383188_at	Ppara	peroxisome proliferator activated receptor alpha [Source:RGD Symbol;Acc:3369]	ENSRNOG00000021463	7	126619196	126681752	1.30527	1.30527	55.4175	0	0
1384754_at	Drc1	dynein regulatory complex subunit 1 [Source:RGD Symbol;Acc:1359318]	ENSRNOG00000024905	6	27425235	27460038	-1.30513	1.30513	31.055	4.74248e-08	8.55456e-07
1369083_at	Cirbp	cold inducible RNA binding protein [Source:RGD Symbol;Acc:620756]	ENSRNOG00000015999	7	12401207	12405022	-1.30443	1.30443	16.077	6.99991e-05	0.000667427
1374087_at	Slc48a1	solute carrier family 48 member 1 [Source:RGD Symbol;Acc:1562880]	ENSRNOG00000053196	7	139271698	139279499	-1.3041	1.3041	41.0174	0	0
1378059_at	Pla2g4e	phospholipase A2, group IVE [Source:RGD Symbol;Acc:1310595]	ENSRNOG00000024904	3	111952348	111994337	-1.30348	1.30348	195.052	0	0
1388011_a_at	Tgfb2	transforming growth factor, beta 2 [Source:RGD Symbol;Acc:70491]	ENSRNOG00000002418	13	105039853	105141030	-1.30333	1.30333	36.2482	0	0
1383568_at	Tube1	tubulin, epsilon 1 [Source:RGD Symbol;Acc:1306048]	ENSRNOG00000000598	20	44220840	44238830	-1.30308	1.30308	73.5205	0	0
1373077_at	Cdkn2aipnl	CDKN2A interacting protein N-terminal like [Source:RGD Symbol;Acc:1308696]	ENSRNOG00000005024	10	37422647	37432081	1.30299	1.30299	82.6885	0	0
1395260_at	Sppl2a	signal peptide peptidase-like 2A [Source:RGD Symbol;Acc:1563001]	ENSRNOG00000011652	3	119361655	119405453	1.30289	1.30289	99.6575	0	0
1394760_at	LOC103690121 /// Unc79						-1.30281	1.30281	62.6206	0	0
1376427_a_at	Gldc	glycine decarboxylase [Source:RGD Symbol;Acc:1308660]	ENSRNOG00000011599	1	248297331	248377093	-1.30265	1.30265	29.7508	9.48497e-08	1.65182e-06
1382034_at	Akr1b10 /// Akr1b8 /// LOC100910708	aldo-keto reductase family 1 member B10 [Source:RGD Symbol;Acc:1308277]	ENSRNOG00000009734	4	61771970	61828657	-1.30259	1.30259	60.0445	0	0
1369236_at	Prdm4	PR/SET domain 4 [Source:RGD Symbol;Acc:619929]	ENSRNOG00000004962	7	23960378	23985525	-1.30247	1.30247	26.1127	7.58797e-07	1.18154e-05
1384975_at	Ermp1	endoplasmic reticulum metallopeptidase 1 [Source:RGD Symbol;Acc:727831]	ENSRNOG00000010915	1	247787582	247821728	-1.30225	1.30225	22.0008	4.03111e-06	5.27602e-05
1392309_at	Jam2	junctional adhesion molecule 2 [Source:RGD Symbol;Acc:1561692]	ENSRNOG00000042848	11	24266345	24285275	1.30203	1.30203	8.14514	0.00449208	0.0217833
1394984_at	Tnrc6a	trinucleotide repeat containing 6a [Source:RGD Symbol;Acc:1307268]	ENSRNOG00000024737	1	193076430	193146394	-1.30113	1.30113	44.1787	0	0
1371108_a_at	Atp1a1	ATPase Na+/K+ transporting subunit alpha 1 [Source:RGD Symbol;Acc:2167]	ENSRNOG00000030019	2	204003742	204032023	-1.30103	1.30103	10.1892	0.00146481	0.00880999
1398615_at	Rap1gap2	RAP1 GTPase activating protein 2 [Source:RGD Symbol;Acc:1304590]	ENSRNOG00000002652	10	61177936	61361250	-1.30099	1.30099	45.8971	0	0
1382024_at	Dnajb6 /// LOC690183	DnaJ heat shock protein family (Hsp40) member B6 [Source:RGD Symbol;Acc:1308207]	ENSRNOG00000010353	4	2711385	2774890	1.30089	1.30089	18.4504	2.26216e-05	0.000250028
1389104_s_at	Prdm2	PR/SET domain 2 [Source:RGD Symbol;Acc:1594531]	ENSRNOG00000033522	5	161770653	161879133	1.30087	1.30087	22.1595	3.88884e-06	5.13743e-05
1396575_at	Arhgap20	Rho GTPase activating protein 20 [Source:RGD Symbol;Acc:1303160]	ENSRNOG00000025624	8	56179637	56264263	1.30072	1.30072	22.6087	3.27231e-06	4.41383e-05
1395176_at	LOC102549269						1.3007	1.3007	7.11699	0.00794081	0.0340821
1386643_at	Fem1b	fem-1 homolog B [Source:RGD Symbol;Acc:1304569]	ENSRNOG00000007077	8	67694904	67708304	1.3007	1.3007	18.9517	1.82586e-05	0.000206217
1395572_at	Dnaja4	DnaJ heat shock protein family (Hsp40) member A4 [Source:RGD Symbol;Acc:1310035]	ENSRNOG00000012106	8	59278262	59294003	-1.30058	1.30058	19.4569	1.40852e-05	0.000163889
1388133_at	Csdc2	cold shock domain containing C2 [Source:RGD Symbol;Acc:628780]	ENSRNOG00000005332	7	123168811	123183335	1.30054	1.30054	17.7825	3.11107e-05	0.000331234
1382105_at	Gnb5	G protein subunit beta 5 [Source:RGD Symbol;Acc:620759]	ENSRNOG00000047799	8	82257849	82285184	1.30023	1.30023	62.9413	0	0
1387370_at	Tmod1	tropomodulin 1 [Source:RGD Symbol;Acc:3874]	ENSRNOG00000009761	5	61657507	61712051	-1.29992	1.29992	16.7678	5.13137e-05	0.000511609
1388212_a_at	RT1-S3	RT1 class Ib, locus S3 [Source:RGD Symbol;Acc:735037]	ENSRNOG00000000777	20	3176107	3179818	-1.29972	1.29972	21.725	4.64763e-06	6.01969e-05
1368207_at	Fxyd5	FXYD domain-containing ion transport regulator 5 [Source:RGD Symbol;Acc:620827]	ENSRNOG00000021062	1	89464860	89474252	1.29963	1.29963	19.1615	1.63141e-05	0.000187253
1381014_at	Ifi44	interferon-induced protein 44 [Source:RGD Symbol;Acc:1310523]	ENSRNOG00000022218	2	256897772	256915569	1.29963	1.29963	27.115	4.74248e-07	7.66645e-06
