# Supplementary material for: Brain region-specific expression of genes mapped within quantitative trait loci for behavioral responsiveness to acute stress in Fisher 344 and Wistar Kyoto male rats
Source: PLoS One. 2018 Mar 12;13(3):e0194293. doi: 10.1371/journal.pone.0194293 (PMC5847310; doi:10.1371/journal.pone.0194293)
Supplement: S5 Table — (XLSX) [file pone.0194293.s005.xlsx]

## Sheet: FCX
S5 Table. List of DEGs between F344 and WKY strains in the frontal cortex.
AFFY Rat230 2 probe	Gene symbol	Gene description	Gene stable ID	Chromosome	Gene Start (bp)	Gene End (bp)	Fold change (WKY-F344)	Abs Fold change	F-statistic	Pvalperm	Q-value
1369202_at	Mx2	MX dynamin like GTPase 2 [Source:RGD Symbol;Acc:628821]	ENSRNOG00000001963	11	38035450	38059950	10.2516	10.2516	943.383	0	0
1391262_at	LOC103689978 /// RGD1564247 /// Senp5	sentrin-specific protease 5 [Source:RGD Symbol;Acc:9388747]	ENSRNOG00000048136	11	72892448	72915230	-7.95163	7.95163	1279.9	0	0
1396060_at	Creg2	cellular repressor of E1A-stimulated genes 2 [Source:RGD Symbol;Acc:1564056]	ENSRNOG00000013991	9	46360061	46401911	6.83177	6.83177	768.962	0	0
1391565_at	Lsg1	large 60S subunit nuclear export GTPase 1 [Source:RGD Symbol;Acc:1309089]	ENSRNOG00000001727	11	73693814	73723501	6.40608	6.40608	1009.96	0	0
1378706_at	LOC102548695	zinc finger protein 45-like [Source:RGD Symbol;Acc:7529325]	ENSRNOG00000055608	1	81159107	81163689	-6.36214	6.36214	1243.68	0	0
1372060_at	Lysmd4	LysM domain containing 4 [Source:RGD Symbol;Acc:1592887]	ENSRNOG00000050624	1	128199322	128203268	6.34339	6.34339	4015.35	0	0
1378518_at	Ewsr1 /// LOC100912481	EWS RNA-binding protein 1 [Source:RGD Symbol;Acc:1307258]	ENSRNOG00000046950	4	24612205	24640686	6.22696	6.22696	1822.68	0	0
1377133_at	LOC100912622						-5.86883	5.86883	1773.94	0	0
1383503_at	Plek2	pleckstrin 2 [Source:RGD Symbol;Acc:1305786]	ENSRNOG00000010098	6	102075632	102095201	5.63927	5.63927	1271.35	0	0
1371960_at	Ythdf2	YTH N(6)-methyladenosine RNA binding protein 2 [Source:RGD Symbol;Acc:1311321]	ENSRNOG00000010892	5	150365101	150390099	5.28894	5.28894	759.732	0	0
1393795_at	Zeb2	zinc finger E-box binding homeobox 2 [Source:RGD Symbol;Acc:1307272]	ENSRNOG00000004677	3	29862473	29996865	-5.28743	5.28743	411.246	0	0
1367555_at	Alb	albumin [Source:RGD Symbol;Acc:2085]	ENSRNOG00000002911	14	19176277	19191863	5.01261	5.01261	615.162	0	0
1391602_at	Drg1	developmentally regulated GTP binding protein 1 [Source:RGD Symbol;Acc:1304993]	ENSRNOG00000018590	14	83460540	83476568	4.95343	4.95343	703.487	0	0
1371913_at	Tgfbi	transforming growth factor, beta induced [Source:RGD Symbol;Acc:620017]	ENSRNOG00000012216	17	8400146	8429338	4.93886	4.93886	499.349	0	0
1382083_at	Coch	cochlin [Source:RGD Symbol;Acc:1308536]	ENSRNOG00000005286	6	72359791	72373695	4.83375	4.83375	130.175	0	0
1368440_at	Slc3a1	solute carrier family 3 member 1 [Source:RGD Symbol;Acc:3709]	ENSRNOG00000007006	6	8284878	8318674	4.59643	4.59643	571.9	0	0
1393665_at	Grm5	glutamate metabotropic receptor 5 [Source:RGD Symbol;Acc:2746]	ENSRNOG00000016429	1	151439409	151783392	4.44599	4.44599	942.842	0	0
1368826_at	Comt	catechol-O-methyltransferase [Source:RGD Symbol;Acc:2379]	ENSRNOG00000001889	11	86715981	86735622	4.39218	4.39218	274.14	0	0
1380094_a_at	Zfp212	Zinc finger protein 212 [Source:RGD Symbol;Acc:1307836]	ENSRNOG00000006711	4	77592016	77603226	-4.2968	4.2968	1678.53	0	0
1383894_at	Fnip1	folliculin interacting protein 1 [Source:RGD Symbol;Acc:2318339]	ENSRNOG00000009104	10	39850818	39870188	4.12703	4.12703	443.081	0	0
1387366_at	Ilf3	interleukin enhancer binding factor 3 [Source:RGD Symbol;Acc:619734]	ENSRNOG00000022741	8	22402890	22440885	-4.02767	4.02767	911.589	0	0
1380651_at	Rnf6	ring finger protein 6 [Source:RGD Symbol;Acc:1306092]	ENSRNOG00000000968	12	10574168	10583208	-3.9993	3.9993	345.508	0	0
1385386_at	Vof16						3.9367	3.9367	251.416	0	0
1389734_x_at	RT1-T24-4	RT1 class I, locus T24, gene 4 [Source:RGD Symbol;Acc:1598233]	ENSRNOG00000042905	20	3189473	3197457	-3.87145	3.87145	394.899	0	0
1369663_at	Ephx2	epoxide hydrolase 2 [Source:RGD Symbol;Acc:620732]	ENSRNOG00000017286	15	42757235	42794279	-3.72259	3.72259	1225.38	0	0
1371861_at	Sfrp1	secreted frizzled-related protein 1 [Source:RGD Symbol;Acc:621074]	ENSRNOG00000017783	16	73372007	73410777	3.6795	3.6795	100.475	0	0
1381508_at	LOC102546432						3.66163	3.66163	442.419	0	0
1385248_a_at	Ogn	osteoglycin [Source:RGD Symbol;Acc:1308171]	ENSRNOG00000047786	17	15447716	15467359	3.62668	3.62668	89.6794	0	0
1388694_at	RT1-T24-3	RT1 class I, locus T24, gene 3 [Source:RGD Symbol;Acc:1624211]	ENSRNOG00000045924	20	3226313	3233694	3.60144	3.60144	416.565	0	0
1374172_at	Col8a2	collagen type VIII alpha 2 chain [Source:RGD Symbol;Acc:1305182]	ENSRNOG00000010841	5	144308611	144335172	3.52132	3.52132	79.2186	0	0
1377778_at	Vof16						3.43014	3.43014	286.978	0	0
1376749_at	Ogn	osteoglycin [Source:RGD Symbol;Acc:1308171]	ENSRNOG00000047786	17	15447716	15467359	3.38501	3.38501	43.159	0	0
1381597_at	LOC688778	similar to fatty aldehyde dehydrogenase-like [Source:RGD Symbol;Acc:1585230]	ENSRNOG00000017872	1	219199158	219207182	3.34881	3.34881	949.511	0	0
1392171_at	Chi3l1	chitinase 3 like 1 [Source:RGD Symbol;Acc:620874]	ENSRNOG00000053272	13	51022681	51030802	-3.33694	3.33694	589.249	0	0
1370114_a_at	Pik3r1	phosphoinositide-3-kinase regulatory subunit 1 [Source:RGD Symbol;Acc:3329]	ENSRNOG00000018903	2	31745088	31826867	3.32238	3.32238	881.372	0	0
1368872_a_at	Homer2	homer scaffolding protein 2 [Source:RGD Symbol;Acc:620705]	ENSRNOG00000061450	1	143443300	143535583	3.24852	3.24852	423.322	0	0
1367556_s_at	Alb	albumin [Source:RGD Symbol;Acc:2085]	ENSRNOG00000002911	14	19176277	19191863	3.22044	3.22044	484.035	0	0
1397170_at	LOC100363423						3.21999	3.21999	505.085	0	0
1367571_a_at	Igf2	insulin-like growth factor 2 [Source:RGD Symbol;Acc:2870]	ENSRNOG00000020369	1	215828102	215846911	3.17281	3.17281	54.8661	0	0
1376011_at	Tmem44	transmembrane protein 44 [Source:RGD Symbol;Acc:1563737]	ENSRNOG00000001726	11	73738433	73774190	-3.14731	3.14731	678.584	0	0
1390450_a_at	Ogn	osteoglycin [Source:RGD Symbol;Acc:1308171]	ENSRNOG00000047786	17	15447716	15467359	3.12111	3.12111	55.0584	0	0
1370155_at	Col1a2 /// NEWGENE_621351						3.0175	3.0175	38.9249	0	0
1388613_at	Isca1	iron-sulfur cluster assembly 1 [Source:RGD Symbol;Acc:727792]	ENSRNOG00000018343	17	5281727	5294384	-3.01221	3.01221	1395.39	0	0
1394430_at	Ttc33	tetratricopeptide repeat domain 33 [Source:RGD Symbol;Acc:1564042]	ENSRNOG00000013217	2	54897424	54939514	-2.86464	2.86464	536.262	0	0
1390979_at	LOC102546354 /// Zfp14						-2.8646	2.8646	595.904	0	0
1390909_at	Trim30						2.83068	2.83068	174.513	0	0
1374959_at	Nqo2	NAD(P)H quinone dehydrogenase 2 [Source:RGD Symbol;Acc:1303320]	ENSRNOG00000017820	17	32132347	32158538	-2.78178	2.78178	412.763	0	0
1377011_at	Fry	FRY microtubule binding protein [Source:RGD Symbol;Acc:1307034]	ENSRNOG00000000894	12	5573729	5822874	-2.74798	2.74798	524.625	0	0
1378541_at	Pus7l	pseudouridylate synthase 7-like [Source:RGD Symbol;Acc:1304692]	ENSRNOG00000022570	7	135765303	135800481	2.73639	2.73639	456.133	0	0
1367847_at	NEWGENE_69363 /// Nupr1						2.7244	2.7244	65.2045	0	0
1389185_at	Ak1	adenylate kinase 1 [Source:MGI Symbol;Acc:MGI:87977]	ENSRNOG00000049056	3	11653529	11659127	2.7029	2.7029	673.577	0	0
1367564_at	Nppa	natriuretic peptide A [Source:RGD Symbol;Acc:3193]	ENSRNOG00000008176	5	164808323	164809705	-2.70269	2.70269	232.105	0	0
1391530_a_at	Oxsm	3-oxoacyl-ACP synthase, mitochondrial [Source:RGD Symbol;Acc:1311092]	ENSRNOG00000005993	15	10462106	10466496	2.65351	2.65351	439.315	0	0
1384136_at	Osbpl3	oxysterol binding protein-like 3 [Source:RGD Symbol;Acc:1564287]	ENSRNOG00000010011	4	80025440	80107884	2.65121	2.65121	509.037	0	0
1391776_at	Cmc1	C-x(9)-C motif containing 1 [Source:RGD Symbol;Acc:1305283]	ENSRNOG00000010149	8	126437345	126495347	2.63557	2.63557	503.56	0	0
1384166_a_at	Lysmd4	LysM domain containing 4 [Source:RGD Symbol;Acc:1592887]	ENSRNOG00000050624	1	128199322	128203268	-2.62149	2.62149	1019.95	0	0
1382631_at	Ildr2	immunoglobulin-like domain containing receptor 2 [Source:RGD Symbol;Acc:1596420]	ENSRNOG00000025151	13	84474319	84530031	-2.58946	2.58946	547.977	0	0
1370959_at	Col3a1	collagen type III alpha 1 chain [Source:RGD Symbol;Acc:71029]	ENSRNOG00000003357	9	52023295	52059217	2.5834	2.5834	33.2575	5.91891e-08	4.75947e-07
1387762_s_at	Jund	JunD proto-oncogene, AP-1 transcription factor subunit [Source:RGD Symbol;Acc:2945]	ENSRNOG00000019568	16	20485029	20486707	2.58211	2.58211	281.613	0	0
1367648_at	Igfbp2	insulin-like growth factor binding protein 2 [Source:RGD Symbol;Acc:2873]	ENSRNOG00000016957	9	80118029	80144789	2.54243	2.54243	31.2355	1.18378e-07	8.63405e-07
1369773_at	Bmp3	bone morphogenetic protein 3 [Source:RGD Symbol;Acc:2212]	ENSRNOG00000002381	14	12359363	12387102	2.53772	2.53772	228.517	0	0
1377006_at	Cct6a	chaperonin containing TCP1 subunit 6A [Source:RGD Symbol;Acc:1304763]	ENSRNOG00000000923	12	30491416	30501860	-2.51633	2.51633	171.279	0	0
1398577_at	RGD1310507	similar to RIKEN cDNA 1300017J02 [Source:RGD Symbol;Acc:1310507]	ENSRNOG00000009434	8	111727984	111777677	2.50534	2.50534	169.331	0	0
1368419_at	Cp	ceruloplasmin [Source:RGD Symbol;Acc:2387]	ENSRNOG00000011913	2	104744461	104799853	2.50292	2.50292	69.4111	0	0
1394160_at	Tmem2	transmembrane protein 2 [Source:RGD Symbol;Acc:1307941]	ENSRNOG00000012782	1	239398043	239474931	-2.48019	2.48019	429.253	0	0
1387063_at	Ip6k2	inositol hexakisphosphate kinase 2 [Source:RGD Symbol;Acc:620529]	ENSRNOG00000020361	8	117574161	117599848	-2.46824	2.46824	282.357	0	0
1375230_at	Mcat	malonyl-CoA-acyl carrier protein transacylase [Source:RGD Symbol;Acc:1306698]	ENSRNOG00000010539	7	124412762	124423832	-2.46645	2.46645	250.195	0	0
1388127_at	Cyp4v3	cytochrome P450, family 4, subfamily v, polypeptide 3 [Source:RGD Symbol;Acc:708530]	ENSRNOG00000042426	16	50111306	50136727	2.46481	2.46481	281.306	0	0
1379453_a_at	Lysmd4	LysM domain containing 4 [Source:RGD Symbol;Acc:1592887]	ENSRNOG00000050624	1	128199322	128203268	-2.46393	2.46393	277.476	0	0
1380407_at	RGD1310352	similar to HTGN29 protein; keratinocytes associated transmembrane protein 2 [Source:RGD Symbol;Acc:1310352]	ENSRNOG00000006148	10	37757146	37769776	2.45577	2.45577	732.494	0	0
1381382_at	Atp6ap1l	ATPase H+ transporting accessory protein 1 like [Source:RGD Symbol;Acc:1564936]	ENSRNOG00000040201	2	19781408	19808937	-2.44503	2.44503	255.736	0	0
1367592_at	Tnnt2	troponin T2, cardiac type [Source:RGD Symbol;Acc:3882]	ENSRNOG00000033734	13	52662996	52680990	2.43579	2.43579	60.9259	0	0
1369640_at	Gja1	gap junction protein, alpha 1 [Source:RGD Symbol;Acc:2690]	ENSRNOG00000000805	20	37876650	37889089	-2.42992	2.42992	92.8103	0	0
1374276_at	Ildr2	immunoglobulin-like domain containing receptor 2 [Source:RGD Symbol;Acc:1596420]	ENSRNOG00000025151	13	84474319	84530031	-2.41459	2.41459	584.178	0	0
1370391_at	Crabp2 /// LOC100911902	cellular retinoic acid binding protein 2 [Source:RGD Symbol;Acc:62070]	ENSRNOG00000022101	2	187322416	187326789	2.3924	2.3924	55.2338	0	0
1395361_at	Dut	deoxyuridine triphosphatase [Source:RGD Symbol;Acc:620849]	ENSRNOG00000007221	3	117514444	117525446	-2.39178	2.39178	323.437	0	0
1387854_at	NEWGENE_621351	collagen, type I, alpha 2 [Source:RGD Symbol;Acc:9452897]	ENSRNOG00000011292	4	31534225	31569151	2.37316	2.37316	32.1428	1.18378e-07	8.63405e-07
1398323_at	Rps2-ps2	ribosomal protein S2, pseudogene 2 [Source:RGD Symbol;Acc:1595733]	ENSRNOG00000060523	20	3134704	3135301	-2.35705	2.35705	250.048	0	0
1388668_at	Sf3a3	splicing factor 3a, subunit 3 [Source:RGD Symbol;Acc:1308726]	ENSRNOG00000007629	5	142702685	142722341	-2.34777	2.34777	488.23	0	0
1384167_at	Lysmd4	LysM domain containing 4 [Source:RGD Symbol;Acc:1592887]	ENSRNOG00000050624	1	128199322	128203268	-2.33529	2.33529	642.809	0	0
1393185_at	LOC103691872 /// LOC691918						-2.32121	2.32121	356.056	0	0
1385215_at	Runx1t1	RUNX1 translocation partner 1 [Source:RGD Symbol;Acc:1305490]	ENSRNOG00000005673	5	27312928	27442841	2.31752	2.31752	175.676	0	0
1389423_at	Ddr2						2.31472	2.31472	172.471	0	0
1367762_at	Sst	somatostatin [Source:RGD Symbol;Acc:3761]	ENSRNOG00000001837	11	80358211	80359444	-2.30663	2.30663	662.883	0	0
1377955_at	Orai2	ORAI calcium release-activated calcium modulator 2 [Source:RGD Symbol;Acc:1310213]	ENSRNOG00000001427	12	23544287	23564569	2.30634	2.30634	354.256	0	0
1390940_at	Zeb2	zinc finger E-box binding homeobox 2 [Source:RGD Symbol;Acc:1307272]	ENSRNOG00000004677	3	29862473	29996865	-2.29408	2.29408	81.7838	0	0
1387493_at	Akap5	A-kinase anchoring protein 5 [Source:RGD Symbol;Acc:620829]	ENSRNOG00000006410	6	99356509	99361909	-2.28946	2.28946	200.119	0	0
1375952_at	Pank2	pantothenate kinase 2 [Source:RGD Symbol;Acc:1305169]	ENSRNOG00000025286	3	123807952	123841797	-2.28833	2.28833	269.004	0	0
1372818_at	Colec12	collectin sub-family member 12 [Source:RGD Symbol;Acc:735039]	ENSRNOG00000016366	18	867048	1052606	2.28071	2.28071	42.9639	0	0
1367700_at	Fmod	fibromodulin [Source:RGD Symbol;Acc:619769]	ENSRNOG00000003183	13	50873605	50885563	2.26952	2.26952	47.2864	0	0
1393137_at	Tctex1d1	Tctex1 domain containing 1 [Source:RGD Symbol;Acc:1311932]	ENSRNOG00000023100	5	122508388	122521245	2.26408	2.26408	219.449	0	0
1387198_at	Inpp5d	inositol polyphosphate-5-phosphatase D [Source:RGD Symbol;Acc:2914]	ENSRNOG00000017020	9	94745217	94850771	-2.25957	2.25957	303.22	0	0
1387839_at	RT1-N1 /// RT1-N2						2.24895	2.24895	153.455	0	0
1367939_at	Rbp1	retinol binding protein 1 [Source:RGD Symbol;Acc:3543]	ENSRNOG00000013794	8	106449321	106470842	2.23752	2.23752	93.2724	0	0
1374921_at	Rtel1	regulator of telomere elongation helicase 1 [Source:RGD Symbol;Acc:1306721]	ENSRNOG00000027513	3	176818437	176856531	-2.21557	2.21557	370.172	0	0
1393842_at	Ccdc77	coiled-coil domain containing 77 [Source:RGD Symbol;Acc:1310710]	ENSRNOG00000037206	4	152860675	152883210	2.21007	2.21007	476.671	0	0
1384149_at	Gpatch11	G patch domain containing 11 [Source:RGD Symbol;Acc:1311424]	ENSRNOG00000025317	6	1410507	1423041	2.2031	2.2031	440.931	0	0
1373386_at	Gjb2	gap junction protein, beta 2 [Source:RGD Symbol;Acc:728891]	ENSRNOG00000008855	15	37377316	37383277	2.20106	2.20106	27.379	5.32702e-07	3.49135e-06
1385407_at	Tiparp	TCDD-inducible poly(ADP-ribose) polymerase [Source:RGD Symbol;Acc:1306171]	ENSRNOG00000011238	2	157316266	157341469	-2.1928	2.1928	137.667	0	0
1383263_at	Ogn	osteoglycin [Source:RGD Symbol;Acc:1308171]	ENSRNOG00000047786	17	15447716	15467359	2.1698	2.1698	28.7929	3.55135e-07	2.43086e-06
1369355_at	Grm5	glutamate metabotropic receptor 5 [Source:RGD Symbol;Acc:2746]	ENSRNOG00000016429	1	151439409	151783392	2.16282	2.16282	180.883	0	0
1370666_at	Dnm3	dynamin 3 [Source:RGD Symbol;Acc:727949]	ENSRNOG00000026490	13	79910382	80379929	-2.15836	2.15836	24.4416	2.19e-06	1.2736e-05
1370830_at	Egfr	epidermal growth factor receptor [Source:RGD Symbol;Acc:2543]	ENSRNOG00000004332	14	99919485	100098796	2.15414	2.15414	277.464	0	0
1370011_at	Ak1	adenylate kinase 1 [Source:MGI Symbol;Acc:MGI:87977]	ENSRNOG00000049056	3	11653529	11659127	2.15013	2.15013	338.426	0	0
1390284_at	Ccdc77	coiled-coil domain containing 77 [Source:RGD Symbol;Acc:1310710]	ENSRNOG00000037206	4	152860675	152883210	2.14334	2.14334	359.877	0	0
1371349_at	Col6a1	collagen type VI alpha 1 chain [Source:RGD Symbol;Acc:1565398]	ENSRNOG00000001249	20	12658065	12675561	-2.13947	2.13947	253.638	0	0
1367577_at	Hspb1	heat shock protein family B (small) member 1 [Source:RGD Symbol;Acc:61306]	ENSRNOG00000023546	12	23839399	23841049	2.1269	2.1269	172.263	0	0
1377572_at	Uggt2	UDP-glucose glycoprotein glucosyltransferase 2 [Source:RGD Symbol;Acc:1563520]	ENSRNOG00000058057	15	104235678	104394322	2.12088	2.12088	232.724	0	0
1385546_at	Dcaf6	DDB1 and CUL4 associated factor 6 [Source:RGD Symbol;Acc:1561961]	ENSRNOG00000003078	13	83579036	83680207	-2.1194	2.1194	257.471	0	0
1380566_at	C2cd2l	C2CD2-like [Source:RGD Symbol;Acc:1310281]	ENSRNOG00000009719	8	48641801	48652071	2.11347	2.11347	393.269	0	0
1396389_at	Pip5kl1	phosphatidylinositol-4-phosphate 5-kinase-like 1 [Source:RGD Symbol;Acc:1597527]	ENSRNOG00000048676	3	11593655	11597410	-2.09929	2.09929	208.958	0	0
1392463_at	Map7d2	MAP7 domain containing 2 [Source:RGD Symbol;Acc:1564852]	ENSRNOG00000005176	X	38397261	38468360	-2.09683	2.09683	374.283	0	0
1397977_at	Vapa	VAMP associated protein A [Source:RGD Symbol;Acc:61803]	ENSRNOG00000014765	9	113300832	113331319	2.09427	2.09427	151.696	0	0
1381968_at	Creg1	cellular repressor of E1A-stimulated genes 1 [Source:RGD Symbol;Acc:1306804]	ENSRNOG00000003291	13	83972212	83984675	-2.08811	2.08811	588.666	0	0
1379285_at	Rtp4	receptor (chemosensory) transporter protein 4 [Source:RGD Symbol;Acc:1306974]	ENSRNOG00000028895	11	80638945	80650802	2.08275	2.08275	110.857	0	0
1392961_at	Mob1a	MOB kinase activator 1A [Source:RGD Symbol;Acc:1307014]	ENSRNOG00000059474	4	115024927	115041899	2.08171	2.08171	536.121	0	0
1372065_at	Art3	ADP-ribosyltransferase 3 [Source:RGD Symbol;Acc:628833]	ENSRNOG00000002256	14	17143040	17225389	2.0799	2.0799	264.066	0	0
1379272_at	Paip1	poly(A) binding protein interacting protein 1 [Source:RGD Symbol;Acc:1305668]	ENSRNOG00000058580	2	52301798	52328205	2.07291	2.07291	222.652	0	0
1389806_at	Stard10	StAR-related lipid transfer domain containing 10 [Source:RGD Symbol;Acc:1306548]	ENSRNOG00000019491	1	166428761	166457509	-2.07251	2.07251	251.519	0	0
1372254_at	Serping1	serpin family G member 1 [Source:RGD Symbol;Acc:735225]	ENSRNOG00000007457	3	72161189	72171078	2.06413	2.06413	41.6213	0	0
1372646_at	RGD1305645	similar to RIKEN cDNA 1500015O10 [Source:RGD Symbol;Acc:1305645]	ENSRNOG00000023576	9	50526811	50548046	2.05855	2.05855	61.766	0	0
1368411_a_at	Map2	microtubule-associated protein 2 [Source:RGD Symbol;Acc:3044]	ENSRNOG00000011841	9	73319710	73462972	-2.04584	2.04584	101.943	0	0
1391595_at	Larp6	La ribonucleoprotein domain family, member 6 [Source:RGD Symbol;Acc:1308414]	ENSRNOG00000012438	8	65611570	65632706	-2.04507	2.04507	278.702	0	0
1372299_at	Cdkn1c	cyclin-dependent kinase inhibitor 1C [Source:RGD Symbol;Acc:727892]	ENSRNOG00000059500	1	216661080	216663721	2.02786	2.02786	39.2088	0	0
1372382_at	LOC102554253						2.01861	2.01861	175.828	0	0
1367851_at	Ptgds	prostaglandin D2 synthase [Source:RGD Symbol;Acc:3433]	ENSRNOG00000015550	3	2686123	2689084	2.01737	2.01737	25.0214	1.6573e-06	9.89668e-06
1367794_at	A2m /// LOC100911545	alpha-2-macroglobulin [Source:RGD Symbol;Acc:2004]	ENSRNOG00000028896	4	154309426	154359137	2.01674	2.01674	81.7351	0	0
1379329_at	Pcbd2	pterin-4 alpha-carbinolamine dehydratase 2 [Source:RGD Symbol;Acc:1590239]	ENSRNOG00000047796	17	8929810	8980571	2.01593	2.01593	650.724	0	0
1382272_at	Agtrap	angiotensin II receptor-associated protein [Source:RGD Symbol;Acc:1359346]	ENSRNOG00000008619	5	164886813	164898420	-2.01533	2.01533	220.647	0	0
1377407_at	Acsm5	acyl-CoA synthetase medium-chain family member 5 [Source:RGD Symbol;Acc:1309578]	ENSRNOG00000031211	1	189233141	189272172	2.01531	2.01531	284.496	0	0
1386955_at	Gp1bb	glycoprotein Ib platelet beta subunit [Source:RGD Symbol;Acc:621050]	ENSRNOG00000029912	11	86512797	86522168	-2.0094	2.0094	303.37	0	0
1390701_at	Tmem248	transmembrane protein 248 [Source:RGD Symbol;Acc:1303319]	ENSRNOG00000000893	12	29933906	29958050	2.00011	2.00011	354.756	0	0
1385314_at	Rab14	RAB14, member RAS oncogene family [Source:RGD Symbol;Acc:620881]	ENSRNOG00000018901	3	14373275	14395362	1.99769	1.99769	348.745	0	0
1395393_at	LOC100910427						1.98931	1.98931	288.703	0	0
1377811_at	Ankrd12	ankyrin repeat domain 12 [Source:RGD Symbol;Acc:1310118]	ENSRNOG00000012733	9	113605657	113682482	1.97218	1.97218	250.2	0	0
1383442_at	Morn1	MORN repeat containing 1 [Source:RGD Symbol;Acc:1359433]	ENSRNOG00000014642	5	172488708	172547058	1.96838	1.96838	138.82	0	0
1382735_at	Atg12	autophagy related 12 [Source:RGD Symbol;Acc:1306306]	ENSRNOG00000000157	18	40721800	40732126	-1.96317	1.96317	116.134	0	0
1382171_at	Tsc22d2	TSC22 domain family, member 2 [Source:RGD Symbol;Acc:1593169]	ENSRNOG00000038044	2	148607748	148655261	-1.95821	1.95821	72.3354	0	0
1393178_at	Slc25a44	solute carrier family 25, member 44 [Source:RGD Symbol;Acc:1307244]	ENSRNOG00000025269	2	187774062	187786731	1.93608	1.93608	326.266	0	0
1370806_at	Retsat	retinol saturase [Source:RGD Symbol;Acc:628802]	ENSRNOG00000014090	4	100465170	100474301	1.93483	1.93483	295.603	0	0
1386701_at	Rasgef1b	RasGEF domain family, member 1B [Source:RGD Symbol;Acc:1562220]	ENSRNOG00000002345	14	11988671	12027381	-1.93202	1.93202	163.158	0	0
1385871_at	Dhx36	DEAH-box helicase 36 [Source:RGD Symbol;Acc:1308767]	ENSRNOG00000014599	2	152785844	152824547	1.92689	1.92689	223.908	0	0
1367852_s_at	Gp1bb /// Sept5	glycoprotein Ib platelet beta subunit [Source:RGD Symbol;Acc:621050]	ENSRNOG00000046981	11	86520992	86522169	-1.92634	1.92634	228.32	0	0
1388116_at	Col1a1	collagen type I alpha 1 chain [Source:RGD Symbol;Acc:61817]	ENSRNOG00000003897	10	82745801	82762789	1.9249	1.9249	29.25	2.95946e-07	2.06105e-06
1385486_at	Bnc2	basonuclin 2 [Source:RGD Symbol;Acc:1310694]	ENSRNOG00000006553	5	102415847	102786331	1.91978	1.91978	36.2179	0	0
1384794_at	Gmeb1	glucocorticoid modulatory element binding protein 1 [Source:RGD Symbol;Acc:1563208]	ENSRNOG00000010910	5	150405918	150439959	1.91787	1.91787	129.988	0	0
1396381_at	Kiaa0895l						1.91505	1.91505	221.85	0	0
1369705_at	Slc6a20						1.91441	1.91441	29.0758	2.95946e-07	2.06105e-06
1376449_at	Tomm40l	translocase of outer mitochondrial membrane 40 like [Source:RGD Symbol;Acc:1562006]	ENSRNOG00000003398	13	89591718	89594738	-1.9105	1.9105	227.792	0	0
1387241_at	Gpr88	G-protein coupled receptor 88 [Source:RGD Symbol;Acc:61921]	ENSRNOG00000026953	2	219258347	219262901	1.90996	1.90996	194.563	0	0
1390532_at	Slc13a4	solute carrier family 13 member 4 [Source:RGD Symbol;Acc:1359715]	ENSRNOG00000011184	4	62797677	62840357	1.9097	1.9097	19.0507	2.19e-05	9.79431e-05
1368584_a_at	Cplx2	complexin 2 [Source:RGD Symbol;Acc:70945]	ENSRNOG00000000105	17	10756285	10818835	-1.90042	1.90042	154.811	0	0
1388617_at	Bphl	biphenyl hydrolase like [Source:RGD Symbol;Acc:1307572]	ENSRNOG00000017577	17	31498883	31535172	1.90008	1.90008	241.606	0	0
1367584_at	Anxa2	annexin A2 [Source:RGD Symbol;Acc:621170]	ENSRNOG00000010362	8	75687100	75723594	1.89442	1.89442	48.5083	0	0
1390333_at	Ppp4c	protein phosphatase 4, catalytic subunit [Source:RGD Symbol;Acc:621225]	ENSRNOG00000019813	1	198219054	198225580	1.88372	1.88372	330.22	0	0
1396830_at	Fam185a						-1.88299	1.88299	154.796	0	0
1381557_at	Gna14	G protein subunit alpha 14 [Source:RGD Symbol;Acc:1308122]	ENSRNOG00000014840	1	235166718	235347937	1.88057	1.88057	163.725	0	0
1390112_at	Efemp1	EGF-containing fibulin-like extracellular matrix protein 1 [Source:RGD Symbol;Acc:1308528]	ENSRNOG00000003553	14	113202419	113295014	1.87678	1.87678	44.7773	0	0
1395014_at	Spg7	SPG7, paraplegin matrix AAA peptidase subunit [Source:RGD Symbol;Acc:727940]	ENSRNOG00000015150	19	55880561	55915502	1.87519	1.87519	235.562	0	0
1367574_at	Vim	vimentin [Source:RGD Symbol;Acc:621646]	ENSRNOG00000018087	17	80882666	80891212	1.87145	1.87145	32.7051	1.18378e-07	8.63405e-07
1385158_at	Chmp1b						1.8714	1.8714	167.68	0	0
1386679_at	Slc14a1	solute carrier family 14 member 1 [Source:RGD Symbol;Acc:3688]	ENSRNOG00000016753	18	74461055	74485139	1.86595	1.86595	117.941	0	0
1379858_at	Mettl2b	methyltransferase like 2B [Source:RGD Symbol;Acc:1310240]	ENSRNOG00000006131	10	93354003	93379470	-1.86273	1.86273	263.71	0	0
1394627_at	Snx19	sorting nexin 19 [Source:RGD Symbol;Acc:1309857]	ENSRNOG00000014719	8	31497639	31534077	1.86162	1.86162	207.764	0	0
1384236_at	Sptssb	serine palmitoyltransferase, small subunit B [Source:RGD Symbol;Acc:2324614]	ENSRNOG00000009388	2	166654043	166682325	1.85357	1.85357	135.912	0	0
1394904_at	Necap1	NECAP endocytosis associated 1 [Source:RGD Symbol;Acc:1306053]	ENSRNOG00000009236	4	155709613	155724790	-1.85329	1.85329	171.664	0	0
1393733_at	Plppr5	phospholipid phosphatase related 5 [Source:RGD Symbol;Acc:1309567]	ENSRNOG00000016878	2	219896765	220101791	1.85327	1.85327	111.02	0	0
1369371_a_at	Gabbr1	gamma-aminobutyric acid type B receptor subunit 1 [Source:RGD Symbol;Acc:621537]	ENSRNOG00000000774	20	1955359	1984863	-1.84906	1.84906	47.3977	0	0
1388912_at	Rexo4	REX4 homolog, 3'-5' exonuclease [Source:RGD Symbol;Acc:1306220]	ENSRNOG00000027867	3	5500589	5510908	-1.84436	1.84436	217.345	0	0
1383227_at	Arl16	ADP-ribosylation factor like GTPase 16 [Source:RGD Symbol;Acc:1590059]	ENSRNOG00000049235	10	109636896	109639054	1.84213	1.84213	122.075	0	0
1382712_at	Pfkfb2	6-phosphofructo-2-kinase/fructose-2,6-biphosphatase 2 [Source:RGD Symbol;Acc:3309]	ENSRNOG00000004162	13	47413458	47440682	1.84123	1.84123	27.543	5.32702e-07	3.49135e-06
1385378_at	Dock9	dedicator of cytokinesis 9 [Source:RGD Symbol;Acc:629617]	ENSRNOG00000011969	15	107945664	108210826	-1.84085	1.84085	116.866	0	0
1368726_a_at	Zfp347	zinc finger protein 347 [Source:RGD Symbol;Acc:620185]	ENSRNOG00000031216	7	9974625	9976367	1.83517	1.83517	158.397	0	0
1379330_s_at	Pcbd2	pterin-4 alpha-carbinolamine dehydratase 2 [Source:RGD Symbol;Acc:1590239]	ENSRNOG00000047796	17	8929810	8980571	1.83138	1.83138	464.639	0	0
1368564_at	Slc17a6	solute carrier family 17 member 6 [Source:RGD Symbol;Acc:620531]	ENSRNOG00000016147	1	106998623	107038704	1.82691	1.82691	30.1845	1.77567e-07	1.26453e-06
1398340_at	Ccndbp1	cyclin D1 binding protein 1 [Source:RGD Symbol;Acc:1304669]	ENSRNOG00000011379	3	112950890	112961614	1.82525	1.82525	382.336	0	0
1369805_at	P3h4	prolyl 3-hydroxylase family member 4 (non-enzymatic) [Source:RGD Symbol;Acc:620767]	ENSRNOG00000015787	10	88318817	88325326	-1.82515	1.82515	157.408	0	0
1392118_at	Soga1	suppressor of glucose, autophagy associated 1 [Source:RGD Symbol;Acc:1563627]	ENSRNOG00000053240	3	153125620	153188915	-1.82144	1.82144	73.3797	0	0
1381847_at	RGD1561413 /// RGD1565622						1.82047	1.82047	251.312	0	0
1367614_at	Anxa1	annexin A1 [Source:RGD Symbol;Acc:2118]	ENSRNOG00000017469	1	237893966	237910012	1.82024	1.82024	62.2645	0	0
1387323_at	Klkb1	kallikrein B1 [Source:RGD Symbol;Acc:67382]	ENSRNOG00000014118	16	50152008	50175458	-1.812	1.812	115.847	0	0
1372013_at	Ifitm1	interferon induced transmembrane protein 1 [Source:RGD Symbol;Acc:1307601]	ENSRNOG00000004273	1	213766758	213767815	1.81198	1.81198	32.2582	1.18378e-07	8.63405e-07
1393809_at	Traf6	TNF receptor associated factor 6 [Source:RGD Symbol;Acc:1306853]	ENSRNOG00000004639	3	91252829	91271607	1.81167	1.81167	102.174	0	0
1381659_at	Lsm14b	LSM family member 14B [Source:RGD Symbol;Acc:1563798]	ENSRNOG00000054557	3	175408629	175417610	1.81111	1.81111	99.6698	0	0
1392877_at	LOC102552880						-1.80868	1.80868	196.488	0	0
1372297_at	Gsta4 /// LOC100909835	glutathione S-transferase alpha 4 [Source:RGD Symbol;Acc:1309970]	ENSRNOG00000030449	8	85497557	85518879	1.80826	1.80826	137.021	0	0
1368047_at	Slc13a3	solute carrier family 13 member 3 [Source:RGD Symbol;Acc:628786]	ENSRNOG00000019118	3	162084315	162147393	1.80006	1.80006	42.3332	0	0
1390659_at	Cd44	CD44 molecule (Indian blood group) [Source:RGD Symbol;Acc:2307]	ENSRNOG00000006094	3	92696313	92783658	1.79823	1.79823	60.1971	0	0
1391906_at	Kif1b	kinesin family member 1B [Source:RGD Symbol;Acc:621520]	ENSRNOG00000057626	5	165938576	166133491	1.79411	1.79411	94.61	0	0
1371447_at	LOC100910270 /// Plac8	uncharacterized LOC100910270 [Source:RGD Symbol;Acc:6499131]	ENSRNOG00000002217	14	10692764	10714524	1.7829	1.7829	129.778	0	0
1384877_at	Aqp11	aquaporin 11 [Source:RGD Symbol;Acc:628763]	ENSRNOG00000013358	1	162703442	162713610	1.78267	1.78267	243.696	0	0
1386793_at	Zfp61 /// Zfp94						-1.78183	1.78183	109.621	0	0
1379398_at	Dennd1b	DENN domain containing 1B [Source:RGD Symbol;Acc:1308441]	ENSRNOG00000011063	13	56015901	56236677	1.77941	1.77941	160.997	0	0
1398431_at	Car8	carbonic anhydrase 8 [Source:RGD Symbol;Acc:1304709]	ENSRNOG00000005669	5	21249020	21345810	1.77358	1.77358	90.874	0	0
1378064_at	Vstm2a	V-set and transmembrane domain containing 2A [Source:RGD Symbol;Acc:1596197]	ENSRNOG00000005180	14	99529284	99554479	1.77094	1.77094	132.828	0	0
1396117_at	Luzp2	leucine zipper protein 2 [Source:RGD Symbol;Acc:6496163]	ENSRNOG00000021507	1	111849998	113527735	-1.77056	1.77056	71.9315	0	0
1368052_at	Tspan8	tetraspanin 8 [Source:RGD Symbol;Acc:621783]	ENSRNOG00000004411	7	58814805	58847563	1.76987	1.76987	52.4304	0	0
1392441_at	LOC100912577						-1.76889	1.76889	59.4068	0	0
1385007_at	Zcchc9	zinc finger CCHC-type containing 9 [Source:RGD Symbol;Acc:1307450]	ENSRNOG00000051682	2	20909761	20919824	-1.76751	1.76751	186.602	0	0
1380250_at	Sned1	sushi, nidogen and EGF-like domains 1 [Source:RGD Symbol;Acc:1566079]	ENSRNOG00000023548	9	100380515	100437056	1.76704	1.76704	27.6196	5.32702e-07	3.49135e-06
1372846_at	Cyb561a3	cytochrome b561 family, member A3 [Source:RGD Symbol;Acc:1304670]	ENSRNOG00000020702	1	226634009	226642243	1.7617	1.7617	486.135	0	0
1377976_at	LOC102554668						1.76156	1.76156	146.286	0	0
1377581_at	Galnt16	polypeptide N-acetylgalactosaminyltransferase 16 [Source:RGD Symbol;Acc:1310202]	ENSRNOG00000004589	6	104068547	104250174	-1.75991	1.75991	79.6858	0	0
1377111_at	Tab3	TGF-beta activated kinase 1/MAP3K7 binding protein 3 [Source:RGD Symbol;Acc:1594527]	ENSRNOG00000003643	X	54062935	54086339	-1.75596	1.75596	141.095	0	0
1374630_at	Clic3	chloride intracellular channel 3 [Source:RGD Symbol;Acc:1307249]	ENSRNOG00000015184	3	2676296	2680565	1.75316	1.75316	171.879	0	0
1388857_at	Sec23b	Sec23 homolog B, coat complex II component [Source:RGD Symbol;Acc:1310699]	ENSRNOG00000008411	3	138715570	138757111	1.75039	1.75039	418.313	0	0
1368589_at	Ptprj	protein tyrosine phosphatase, receptor type, J [Source:RGD Symbol;Acc:3454]	ENSRNOG00000034025	3	79233525	79390956	1.74981	1.74981	98.6249	0	0
1377864_at	Ccdc174	coiled-coil domain containing 174 [Source:RGD Symbol;Acc:1305225]	ENSRNOG00000010090	4	123760743	123787528	1.74966	1.74966	457.733	0	0
1370049_at	Smpd2	sphingomyelin phosphodiesterase 2 [Source:RGD Symbol;Acc:619753]	ENSRNOG00000000306	20	46211892	46215120	1.7494	1.7494	104.451	0	0
1383266_at	Sfrp1	secreted frizzled-related protein 1 [Source:RGD Symbol;Acc:621074]	ENSRNOG00000017783	16	73372007	73410777	1.74774	1.74774	32.1023	1.18378e-07	8.63405e-07
1374367_at	Grxcr1 /// LOC100910415	glutaredoxin and cysteine rich domain containing 1 [Source:RGD Symbol;Acc:1564635]	ENSRNOG00000038891	14	41663688	41786084	-1.7452	1.7452	93.7395	0	0
1369989_at	Pnpo	pyridoxamine 5'-phosphate oxidase [Source:RGD Symbol;Acc:621456]	ENSRNOG00000046493	10	84874927	84881190	1.74333	1.74333	496.827	0	0
1377244_at	Zkscan5	zinc finger with KRAB and SCAN domains 5 [Source:RGD Symbol;Acc:1311175]	ENSRNOG00000059552	12	11154794	11176106	-1.73944	1.73944	275.87	0	0
1390491_at	Coq9	coenzyme Q9 [Source:RGD Symbol;Acc:1586040]	ENSRNOG00000016190	19	10583857	10596851	-1.73791	1.73791	234.996	0	0
1372301_at	Aebp1	AE binding protein 1 [Source:RGD Symbol;Acc:1306922]	ENSRNOG00000013720	14	86101277	86111306	1.7366	1.7366	27.5262	5.32702e-07	3.49135e-06
1389675_at	Ier5l	immediate early response 5-like [Source:RGD Symbol;Acc:1561058]	ENSRNOG00000024846	3	9036373	9037942	1.73561	1.73561	125.357	0	0
1378517_at	Trub1	TruB pseudouridine synthase family member 1 [Source:RGD Symbol;Acc:1308502]	ENSRNOG00000017321	1	278311244	278418336	-1.73175	1.73175	160.831	0	0
1391964_at	Rtel1	regulator of telomere elongation helicase 1 [Source:RGD Symbol;Acc:1306721]	ENSRNOG00000027513	3	176818437	176856531	-1.73017	1.73017	252.682	0	0
1384082_at	Arl16	ADP-ribosylation factor like GTPase 16 [Source:RGD Symbol;Acc:1590059]	ENSRNOG00000049235	10	109636896	109639054	1.73009	1.73009	88.5395	0	0
1368587_at	Apoc1	apolipoprotein C1 [Source:RGD Symbol;Acc:2134]	ENSRNOG00000018426	1	80606638	80609921	-1.726	1.726	125.625	0	0
1380054_at	Phactr3	phosphatase and actin regulator 3 [Source:RGD Symbol;Acc:1303029]	ENSRNOG00000057996	3	173798545	173871904	-1.72472	1.72472	114.443	0	0
1374391_at	Sln	sarcolipin [Source:RGD Symbol;Acc:1305224]	ENSRNOG00000009047	8	58431407	58435654	-1.72452	1.72452	211.753	0	0
1375885_at	Mtmr1	myotubularin related protein 1 [Source:RGD Symbol;Acc:1306569]	ENSRNOG00000002697	18	291780	325377	1.72318	1.72318	92.4825	0	0
1376989_at	Pik3r3	phosphoinositide-3-kinase regulatory subunit 3 [Source:RGD Symbol;Acc:621042]	ENSRNOG00000000145	5	135074297	135142488	1.72229	1.72229	39.7168	0	0
1398875_at	Polr3k	RNA polymerase III subunit K [Source:RGD Symbol;Acc:1587294]	ENSRNOG00000017843	3	177374812	177379008	1.71856	1.71856	378.625	0	0
1369691_at	Scn3a	sodium voltage-gated channel alpha subunit 3 [Source:RGD Symbol;Acc:3635]	ENSRNOG00000005007	3	51532627	51643140	-1.71837	1.71837	164.43	0	0
1368363_at	Klf5	Kruppel-like factor 5 [Source:RGD Symbol;Acc:621446]	ENSRNOG00000008785	15	83703791	83722921	1.71372	1.71372	49.9278	0	0
1388879_at	Abi3bp	ABI family member 3 binding protein [Source:RGD Symbol;Acc:1562717]	ENSRNOG00000001627	11	46208075	46369577	1.71059	1.71059	23.2439	3.96567e-06	2.17749e-05
1369912_at	Crk	CRK proto-oncogene, adaptor protein [Source:RGD Symbol;Acc:2405]	ENSRNOG00000025792	10	63829807	63852780	-1.70799	1.70799	34.6553	5.91891e-08	4.75947e-07
1375428_at	Creg1	cellular repressor of E1A-stimulated genes 1 [Source:RGD Symbol;Acc:1306804]	ENSRNOG00000003291	13	83972212	83984675	-1.70726	1.70726	115.943	0	0
1382472_at	E2f2	E2F transcription factor 2 [Source:RGD Symbol;Acc:1593939]	ENSRNOG00000047741	5	154522119	154540265	-1.70291	1.70291	138.561	0	0
1384582_at	Traf6	TNF receptor associated factor 6 [Source:RGD Symbol;Acc:1306853]	ENSRNOG00000004639	3	91252829	91271607	1.69817	1.69817	198.768	0	0
1387337_at	Cort						-1.69597	1.69597	205.95	0	0
1389654_at	Pls1	plastin 1 [Source:RGD Symbol;Acc:1307142]	ENSRNOG00000009945	8	103557364	103608913	-1.69545	1.69545	123.899	0	0
1368887_at	RGD1566401						1.694	1.694	173.393	0	0
1371442_at	Hyou1	hypoxia up-regulated 1 [Source:RGD Symbol;Acc:621146]	ENSRNOG00000010944	8	48699769	48711910	1.69082	1.69082	155.742	0	0
1368202_a_at	Dab2	DAB2, clathrin adaptor protein [Source:RGD Symbol;Acc:621007]	ENSRNOG00000028930	2	55747318	55768270	1.68904	1.68904	22.8251	4.97189e-06	2.6632e-05
1377614_at	Ino80e	INO80 complex subunit E [Source:RGD Symbol;Acc:1359572]	ENSRNOG00000019960	1	198287490	198298076	1.68579	1.68579	328.109	0	0
1386022_at	Degs1	delta(4)-desaturase, sphingolipid 1 [Source:RGD Symbol;Acc:70917]	ENSRNOG00000003223	13	100666075	100672731	-1.68537	1.68537	192.836	0	0
1374916_at	Pwp2	PWP2 periodic tryptophan protein homolog (yeast) [Source:RGD Symbol;Acc:1582817]	ENSRNOG00000001210	20	11228844	11243205	-1.68378	1.68378	169.401	0	0
1391428_at	Angpt1	angiopoietin 1 [Source:RGD Symbol;Acc:628896]	ENSRNOG00000005854	7	81342280	81592206	1.68377	1.68377	57.9581	0	0
1383363_at	Diras2	DIRAS family GTPase 2 [Source:RGD Symbol;Acc:1305580]	ENSRNOG00000032328	17	12762752	12763952	-1.68349	1.68349	99.708	0	0
1387706_at	Gabrg1	gamma-aminobutyric acid type A receptor gamma 1 subunit [Source:RGD Symbol;Acc:621732]	ENSRNOG00000002360	14	39964588	40049354	1.68321	1.68321	74.2275	0	0
1389034_at	Usp18	ubiquitin specific peptidase 18 [Source:RGD Symbol;Acc:1359153]	ENSRNOG00000037198	4	153805993	153834430	1.67735	1.67735	46.9439	0	0
1375566_at	Agtrap	angiotensin II receptor-associated protein [Source:RGD Symbol;Acc:1359346]	ENSRNOG00000008619	5	164886813	164898420	-1.67662	1.67662	131.054	0	0
1398049_at	Nit1	nitrilase 1 [Source:RGD Symbol;Acc:727821]	ENSRNOG00000003881	13	89722374	89725806	-1.67617	1.67617	149.83	0	0
1393385_at	Ankrd36	ankyrin repeat domain 36 [Source:RGD Symbol;Acc:735187]	ENSRNOG00000056767	14	85814824	85889165	-1.67586	1.67586	83.2936	0	0
1367732_at	Gnb1	G protein subunit beta 1 [Source:RGD Symbol;Acc:2718]	ENSRNOG00000016638	5	172934990	172979986	-1.67398	1.67398	255.241	0	0
1391527_at	Stat6	signal transducer and activator of transcription 6 [Source:RGD Symbol;Acc:1309063]	ENSRNOG00000025023	7	70946228	70964484	1.66899	1.66899	115.144	0	0
1376576_at	Dusp11 /// LOC103690006	dual specificity phosphatase 11 [Source:RGD Symbol;Acc:1307038]	ENSRNOG00000022082	4	117800628	117814658	1.66742	1.66742	110.624	0	0
1377959_at	Fam32a	family with sequence similarity 32, member A [Source:RGD Symbol;Acc:1561287]	ENSRNOG00000039528	16	19304529	19308842	-1.66636	1.66636	252.611	0	0
1369718_at	Ssr3	signal sequence receptor, gamma [Source:RGD Symbol;Acc:621630]	ENSRNOG00000011148	2	156011002	156014527	-1.66604	1.66604	50.7475	0	0
1376723_a_at	LOC103691688						1.6633	1.6633	267.39	0	0
1375986_at	LOC100911717						1.66277	1.66277	175.062	0	0
1390835_at	Slc47a1	solute carrier family 47 member 1 [Source:RGD Symbol;Acc:1311123]	ENSRNOG00000057404	10	47632192	47666921	1.65785	1.65785	28.9023	3.55135e-07	2.43086e-06
1375540_at	Cdkn2aipnl	CDKN2A interacting protein N-terminal like [Source:RGD Symbol;Acc:1308696]	ENSRNOG00000005024	10	37422647	37432081	1.65779	1.65779	81.688	0	0
1390434_at	Tradd	TNFRSF1A-associated via death domain [Source:RGD Symbol;Acc:621313]	ENSRNOG00000015179	19	37214471	37216572	1.65643	1.65643	147.349	0	0
1368258_at	Apln	apelin [Source:RGD Symbol;Acc:620672]	ENSRNOG00000003984	X	134856726	134866210	-1.65552	1.65552	115.622	0	0
1368395_at	Gpc3	glypican 3 [Source:RGD Symbol;Acc:2725]	ENSRNOG00000060179	X	139579268	139916883	1.65394	1.65394	44.0988	0	0
1380435_at	Shoc2	SHOC2 leucine-rich repeat scaffold protein [Source:RGD Symbol;Acc:1308146]	ENSRNOG00000015339	1	274688580	274751816	1.65343	1.65343	222.108	0	0
1369926_at	Gpx3	glutathione peroxidase 3 [Source:RGD Symbol;Acc:69224]	ENSRNOG00000052564	10	40247436	40255422	1.65273	1.65273	238.167	0	0
1387851_at	Pter	phosphotriesterase related [Source:RGD Symbol;Acc:61313]	ENSRNOG00000017328	17	80250521	80311981	1.65108	1.65108	165.498	0	0
1385465_at	Siglec5	sialic acid binding Ig-like lectin 5 [Source:RGD Symbol;Acc:1305432]	ENSRNOG00000021474	1	98562346	98570949	-1.65001	1.65001	61.4401	0	0
1382785_at	Kif1a	kinesin family member 1A [Source:RGD Symbol;Acc:1304996]	ENSRNOG00000023993	9	100171772	100253609	1.64544	1.64544	126.324	0	0
1388778_at	Ppm1k	protein phosphatase, Mg2+/Mn2+ dependent, 1K [Source:RGD Symbol;Acc:1308501]	ENSRNOG00000006893	4	88694583	88718533	1.64429	1.64429	421.537	0	0
1382680_at	Plin2	perilipin 2 [Source:RGD Symbol;Acc:728889]	ENSRNOG00000007060	5	104984414	105010857	1.64284	1.64284	73.0542	0	0
1375699_at	Acap2	ArfGAP with coiled-coil, ankyrin repeat and PH domains 2 [Source:RGD Symbol;Acc:1562939]	ENSRNOG00000001730	11	73078982	73191132	1.64127	1.64127	252.359	0	0
1385252_at	Trim34	tripartite motif-containing 34 [Source:RGD Symbol;Acc:7240857]	ENSRNOG00000042686	1	169433539	169445041	1.64005	1.64005	77.108	0	0
1385491_at	Pnmal2	paraneoplastic Ma antigen family-like 2 [Source:RGD Symbol;Acc:1560435]	ENSRNOG00000016863	1	78876205	78878779	-1.64002	1.64002	30.533	1.18378e-07	8.63405e-07
1373177_x_at	LOC102552540						-1.63944	1.63944	68.9436	0	0
1387053_at	Fmo1	flavin containing monooxygenase 1 [Source:RGD Symbol;Acc:2622]	ENSRNOG00000034191	13	80712882	80745347	1.63764	1.63764	16.1822	7.84848e-05	0.000297571
1378169_at	Acot3	acyl-CoA thioesterase 3 [Source:RGD Symbol;Acc:1564089]	ENSRNOG00000053460	6	107531528	107536789	1.63645	1.63645	118.22	0	0
1382541_at	Alk	anaplastic lymphoma receptor tyrosine kinase [Source:RGD Symbol;Acc:628622]	ENSRNOG00000008683	6	22696397	23203775	-1.63562	1.63562	152.526	0	0
1374888_at	Cwc25	CWC25 spliceosome-associated protein homolog [Source:RGD Symbol;Acc:1305258]	ENSRNOG00000004091	10	85684898	85709568	1.63283	1.63283	158.13	0	0
1382928_at	Pdzd3	PDZ domain containing 3 [Source:RGD Symbol;Acc:1559807]	ENSRNOG00000008526	8	48577952	48582353	-1.63174	1.63174	98.302	0	0
1390787_at	Gart	phosphoribosylglycinamide formyltransferase [Source:RGD Symbol;Acc:1308717]	ENSRNOG00000028292	11	31780487	31805728	1.63042	1.63042	178.642	0	0
1398501_at	Lrrc61	leucine rich repeat containing 61 [Source:RGD Symbol;Acc:1561800]	ENSRNOG00000008234	4	78187117	78206818	1.6285	1.6285	97.1357	0	0
1391568_at	RGD1562618	similar to RIKEN cDNA 6030419C18 gene [Source:RGD Symbol;Acc:1562618]	ENSRNOG00000026238	8	63286773	63301914	-1.62699	1.62699	129.415	0	0
1374090_at	Chtop /// LOC361990	chromatin target of PRMT1 [Source:RGD Symbol;Acc:1359407]	ENSRNOG00000012760	2	189887857	189899325	-1.62682	1.62682	296.956	0	0
1389649_at	Acss3	acyl-CoA synthetase short-chain family member 3 [Source:RGD Symbol;Acc:1307051]	ENSRNOG00000004448	7	49047013	49250957	1.62579	1.62579	32.2075	1.18378e-07	8.63405e-07
1392285_at	Shisa4	shisa family member 4 [Source:RGD Symbol;Acc:1312041]	ENSRNOG00000007369	13	52193989	52197205	1.62425	1.62425	493.941	0	0
1368512_a_at	Enpep	glutamyl aminopeptidase [Source:RGD Symbol;Acc:621228]	ENSRNOG00000051854	2	233667254	233743866	1.62331	1.62331	44.2712	0	0
1388647_at	Chchd7	coiled-coil-helix-coiled-coil-helix domain containing 7 [Source:RGD Symbol;Acc:1592689]	ENSRNOG00000031769	5	16845631	16847776	-1.62269	1.62269	164.662	0	0
1388396_at	Stk25	serine/threonine kinase 25 [Source:RGD Symbol;Acc:727809]	ENSRNOG00000018181	9	100767579	100779715	-1.62246	1.62246	143.397	0	0
1398663_at	Zfp61 /// Zfp94						-1.62205	1.62205	163.929	0	0
1392274_at	Pdgfc	platelet derived growth factor C [Source:RGD Symbol;Acc:68410]	ENSRNOG00000010695	2	179952227	180128283	1.61745	1.61745	100.855	0	0
1372736_at	Agl	amylo-alpha-1, 6-glucosidase, 4-alpha-glucanotransferase [Source:RGD Symbol;Acc:1306376]	ENSRNOG00000016214	2	219788234	219842986	1.61727	1.61727	104.176	0	0
1383923_at	LOC103694321						-1.61656	1.61656	171.641	0	0
1368208_at	LOC103690139 /// Nat8b	probable N-acetyltransferase CML6 [Source:RGD Symbol;Acc:9150396]	ENSRNOG00000015851	4	117606022	117607428	1.61452	1.61452	98.3415	0	0
1374718_at	Dtx3l /// LOC103693586	deltex E3 ubiquitin ligase 3L [Source:RGD Symbol;Acc:1565144]	ENSRNOG00000023400	11	67757928	67767622	1.61441	1.61441	69.1157	0	0
1378283_at	RGD1562465						1.61409	1.61409	51.026	0	0
1388608_x_at	Hba1 /// Hba2						-1.61	1.61	26.2671	1.0654e-06	6.57924e-06
1376952_at	Diras2	DIRAS family GTPase 2 [Source:RGD Symbol;Acc:1305580]	ENSRNOG00000032328	17	12762752	12763952	-1.60846	1.60846	74.9028	0	0
1382193_at	Cisd2	CDGSH iron sulfur domain 2 [Source:RGD Symbol;Acc:1566242]	ENSRNOG00000048258	2	240586754	240611560	1.60796	1.60796	228.507	0	0
1387893_at	C1s	complement C1s [Source:RGD Symbol;Acc:619983]	ENSRNOG00000011971	4	157143592	157155609	1.6077	1.6077	30.4491	1.18378e-07	8.63405e-07
1392842_at	Slfn5	schlafen family member 5 [Source:RGD Symbol;Acc:1312025]	ENSRNOG00000021719	10	70298519	70312070	1.60446	1.60446	32.1346	1.18378e-07	8.63405e-07
1380822_at	P2ry12	purinergic receptor P2Y12 [Source:RGD Symbol;Acc:621681]	ENSRNOG00000013902	2	149441598	149444548	1.60431	1.60431	16.4619	6.93104e-05	0.000267876
1398382_at	Naa50	N(alpha)-acetyltransferase 50, NatE catalytic subunit [Source:RGD Symbol;Acc:1310944]	ENSRNOG00000039017	11	61462994	61530837	1.60422	1.60422	322.35	0	0
1378131_at	Slc9a9	solute carrier family 9 member A9 [Source:RGD Symbol;Acc:1560736]	ENSRNOG00000008554	8	102304095	103022619	1.60364	1.60364	144.656	0	0
1395126_at	Fcrl2	Fc receptor-like 2 [Source:RGD Symbol;Acc:1306885]	ENSRNOG00000016164	2	186595051	186606172	-1.60251	1.60251	32.5652	1.18378e-07	8.63405e-07
1367612_at	Mgst1	microsomal glutathione S-transferase 1 [Source:RGD Symbol;Acc:70927]	ENSRNOG00000007743	4	172119331	172134607	1.6014	1.6014	66.9729	0	0
1388508_at	Fam32a	family with sequence similarity 32, member A [Source:RGD Symbol;Acc:1561287]	ENSRNOG00000039528	16	19304529	19308842	-1.60058	1.60058	487.449	0	0
1387004_at	Nbl1	neuroblastoma 1, DAN family BMP antagonist [Source:RGD Symbol;Acc:3151]	ENSRNOG00000049402	5	157524513	157535664	1.60045	1.60045	143.183	0	0
1387946_at	Lgals3bp	galectin 3 binding protein [Source:RGD Symbol;Acc:620837]	ENSRNOG00000003217	10	107415326	107424710	1.60016	1.60016	80.158	0	0
1383168_at	Ccdc137	coiled-coil domain containing 137 [Source:RGD Symbol;Acc:1591129]	ENSRNOG00000048712	10	109630099	109636480	1.59863	1.59863	114.9	0	0
1376792_at	Eva1a	eva-1 homolog A, regulator of programmed cell death [Source:RGD Symbol;Acc:1559797]	ENSRNOG00000007118	4	112773938	112823659	1.59481	1.59481	78.4151	0	0
1371039_at	Cacnb4	calcium voltage-gated channel auxiliary subunit beta 4 [Source:RGD Symbol;Acc:68385]	ENSRNOG00000007666	3	37955069	38090526	-1.59395	1.59395	56.6331	0	0
1388598_at	LOC691995	hypothetical protein LOC691995 [Source:RGD Symbol;Acc:1593297]	ENSRNOG00000059827	10	57669530	57671080	1.59345	1.59345	80.3646	0	0
1386947_at	Cdh1	cadherin 1 [Source:RGD Symbol;Acc:69279]	ENSRNOG00000020151	19	38768467	38838395	1.59058	1.59058	43.7265	0	0
1389068_at	Wipi2	WD repeat domain, phosphoinositide interacting 2 [Source:RGD Symbol;Acc:1359154]	ENSRNOG00000001114	12	13969586	13998172	1.59028	1.59028	191.635	0	0
1384755_at	Prrt2	proline-rich transmembrane protein 2 [Source:RGD Symbol;Acc:1564195]	ENSRNOG00000029366	1	198451324	198454914	1.58902	1.58902	84.088	0	0
1387639_at	Hpcal4	hippocalcin-like 4 [Source:RGD Symbol;Acc:708491]	ENSRNOG00000050983	5	140870140	140882244	-1.5869	1.5869	36.0903	0	0
1367568_a_at	Mgp	matrix Gla protein [Source:RGD Symbol;Acc:3088]	ENSRNOG00000005695	4	170856751	170860225	1.58647	1.58647	26.5403	9.47026e-07	6.0236e-06
1368621_at	Aqp9	aquaporin 9 [Source:RGD Symbol;Acc:68433]	ENSRNOG00000061883	8	77559624	77599781	1.58606	1.58606	113.583	0	0
1395823_at	Ppp2r5e	protein phosphatase 2 regulatory subunit B', epsilon [Source:RGD Symbol;Acc:1305657]	ENSRNOG00000005045	6	98417974	98566966	1.58605	1.58605	62.17	0	0
1390813_at	Msi2	musashi RNA-binding protein 2 [Source:RGD Symbol;Acc:1560397]	ENSRNOG00000025338	10	75681393	76039964	-1.58318	1.58318	71.9499	0	0
1380497_at	Ash1l	ASH1 like histone lysine methyltransferase [Source:RGD Symbol;Acc:1306350]	ENSRNOG00000020386	2	188253220	188389250	-1.58104	1.58104	8.89307	0.00287706	0.00613394
1396713_at	Atat1	alpha tubulin acetyltransferase 1 [Source:RGD Symbol;Acc:1303066]	ENSRNOG00000000809	20	3351303	3364565	1.5791	1.5791	60.3124	0	0
1384378_at	Cchcr1	coiled-coil alpha-helical rod protein 1 [Source:RGD Symbol;Acc:1302992]	ENSRNOG00000050233	20	3730955	3740009	1.57611	1.57611	112.206	0	0
1368418_a_at	Cp	ceruloplasmin [Source:RGD Symbol;Acc:2387]	ENSRNOG00000011913	2	104744461	104799853	1.57512	1.57512	51.0303	0	0
1370643_a_at	Kalrn	kalirin, RhoGEF kinase [Source:RGD Symbol;Acc:621865]	ENSRNOG00000001706	11	69484293	70025633	-1.57474	1.57474	66.3036	0	0
1391705_at	Mapk1	mitogen activated protein kinase 1 [Source:RGD Symbol;Acc:70500]	ENSRNOG00000001849	11	88211599	88273254	-1.57417	1.57417	118.274	0	0
1379747_at	Prss35	protease, serine, 35 [Source:RGD Symbol;Acc:1311282]	ENSRNOG00000025184	8	94423808	94440503	1.57414	1.57414	88.4407	0	0
1368353_at	Gfap	glial fibrillary acidic protein [Source:RGD Symbol;Acc:2679]	ENSRNOG00000002919	10	90990762	90999506	1.57265	1.57265	39.7128	0	0
1368037_at	Cbr1 /// LOC100360507 /// LOC102556347	carbonyl reductase 1 [Source:RGD Symbol;Acc:2286]	ENSRNOG00000047848	11	33812989	33815418	-1.57192	1.57192	256.339	0	0
1369248_a_at	Xiap	X-linked inhibitor of apoptosis [Source:RGD Symbol;Acc:620692]	ENSRNOG00000006967	X	128409472	128453000	-1.57134	1.57134	23.1807	4.08405e-06	2.23436e-05
1368673_at	Ddr2	discoidin domain receptor tyrosine kinase 2 [Source:RGD Symbol;Acc:619855]	ENSRNOG00000002881	13	88317145	88436789	1.56935	1.56935	60.0624	0	0
1391098_x_at	Pqlc2	PQ loop repeat containing 2 [Source:RGD Symbol;Acc:1311627]	ENSRNOG00000017706	5	157745490	157759322	-1.56906	1.56906	369.488	0	0
1397943_at	LOC103692950						-1.56893	1.56893	105.393	0	0
1373077_at	Cdkn2aipnl	CDKN2A interacting protein N-terminal like [Source:RGD Symbol;Acc:1308696]	ENSRNOG00000005024	10	37422647	37432081	1.56798	1.56798	305.816	0	0
1376089_at	Ldlr	low density lipoprotein receptor [Source:RGD Symbol;Acc:2998]	ENSRNOG00000009946	8	22750336	22774903	1.56521	1.56521	93.9958	0	0
1375859_a_at	LOC102547059 /// Zfp84	zinc finger protein 420-like [Source:RGD Symbol;Acc:7510295]	ENSRNOG00000046652	1	88324339	88336407	-1.56324	1.56324	59.6929	0	0
1393217_at	Abcg3l1	ATP-binding cassette, subfamily G (WHITE), member 2 [Source:RGD Symbol;Acc:631345]	ENSRNOG00000007041	4	88832178	88890621	1.56253	1.56253	35.9319	0	0
1383708_at	Itgbl1	integrin subunit beta like 1 [Source:RGD Symbol;Acc:1560635]	ENSRNOG00000004516	15	110114148	110378969	1.56216	1.56216	27.6835	5.32702e-07	3.49135e-06
1389336_at	Pop5	POP5 homolog, ribonuclease P/MRP subunit [Source:RGD Symbol;Acc:1311819]	ENSRNOG00000001199	12	47138346	47142852	1.56183	1.56183	220.533	0	0
1389467_at	Tmem100	transmembrane protein 100 [Source:RGD Symbol;Acc:1560541]	ENSRNOG00000002434	10	77537340	77543192	1.55936	1.55936	53.8717	0	0
1368207_at	Fxyd5	FXYD domain-containing ion transport regulator 5 [Source:RGD Symbol;Acc:620827]	ENSRNOG00000021062	1	89464860	89474252	1.55859	1.55859	57.6124	0	0
1376066_at	Rnd3	Rho family GTPase 3 [Source:RGD Symbol;Acc:1359690]	ENSRNOG00000004624	3	36642587	36660758	1.55819	1.55819	59.5465	0	0
1375450_at	Nemf	nuclear export mediator factor [Source:MGI Symbol;Acc:MGI:1918305]	ENSRNOG00000056128	6	91623699	91676344	1.55757	1.55757	103.335	0	0
1381993_at	Clic2	chloride intracellular channel 2 [Source:RGD Symbol;Acc:1306580]	ENSRNOG00000000728	20	295250	310380	-1.5564	1.5564	67.7445	0	0
1379091_at	Hgsnat						1.55539	1.55539	154.454	0	0
1374042_at	Camkmt	calmodulin-lysine N-methyltransferase [Source:RGD Symbol;Acc:1310453]	ENSRNOG00000030629	6	8669722	8729771	1.55466	1.55466	150.136	0	0
1368577_at	Gjb6	gap junction protein, beta 6 [Source:RGD Symbol;Acc:621830]	ENSRNOG00000022116	15	37400889	37410848	1.55402	1.55402	53.7906	0	0
1373525_at	Dcun1d3 /// LOC102557567	defective in cullin neddylation 1 domain containing 3 [Source:RGD Symbol;Acc:1308893]	ENSRNOG00000014037	1	189627972	189666440	1.55376	1.55376	119.288	0	0
1377108_at	Mief1	mitochondrial elongation factor 1 [Source:RGD Symbol;Acc:1359173]	ENSRNOG00000017553	7	121462966	121478546	-1.5537	1.5537	71.2411	0	0
1379392_at	Adprhl1 /// Grtp1	ADP-ribosylhydrolase like 1 [Source:RGD Symbol;Acc:1305641]	ENSRNOG00000062013	16	81616604	81632030	1.55368	1.55368	89.5419	0	0
1388603_a_at	Isca1	iron-sulfur cluster assembly 1 [Source:RGD Symbol;Acc:727792]	ENSRNOG00000018343	17	5281727	5294384	-1.55228	1.55228	218.979	0	0
1392598_at	Dnajb6	DnaJ heat shock protein family (Hsp40) member B6 [Source:RGD Symbol;Acc:1308207]	ENSRNOG00000010353	4	2711385	2774890	-1.5521	1.5521	107.271	0	0
1368135_at	Ninj2	ninjurin 2 [Source:RGD Symbol;Acc:620552]	ENSRNOG00000010282	4	152630469	152733633	-1.55155	1.55155	93.8638	0	0
1390462_at	Ghdc	GH3 domain containing [Source:RGD Symbol;Acc:1308881]	ENSRNOG00000018906	10	88672843	88677055	-1.5513	1.5513	125.767	0	0
1383725_at	Inafm1	InaF-motif containing 1 [Source:RGD Symbol;Acc:2301983]	ENSRNOG00000049661	1	78210867	78212350	-1.55104	1.55104	131.586	0	0
1392257_at	Mis12	MIS12 kinetochore complex component [Source:RGD Symbol;Acc:1564837]	ENSRNOG00000007725	10	57660067	57660687	1.55047	1.55047	80.4578	0	0
1370500_a_at	Mobp	myelin-associated oligodendrocyte basic protein [Source:RGD Symbol;Acc:3101]	ENSRNOG00000018700	8	128824508	128850358	-1.55026	1.55026	15.7615	9.6715e-05	0.000357796
1383644_at	Npr3	natriuretic peptide receptor 3 [Source:RGD Symbol;Acc:3196]	ENSRNOG00000019184	2	61888950	61949926	1.54977	1.54977	34.3098	5.91891e-08	4.75947e-07
1370320_at	Pbld1	phenazine biosynthesis-like protein domain containing 1 [Source:RGD Symbol;Acc:621263]	ENSRNOG00000000386	20	27103317	27117663	-1.54941	1.54941	93.6896	0	0
1397047_at	LOC103690502						-1.54924	1.54924	97.4389	0	0
1379882_a_at	Ddr2						1.54838	1.54838	81.7166	0	0
1391406_at	Degs1	delta(4)-desaturase, sphingolipid 1 [Source:RGD Symbol;Acc:70917]	ENSRNOG00000003223	13	100666075	100672731	-1.54748	1.54748	651.327	0	0
1370240_x_at	Hba1 /// Hba2						-1.54616	1.54616	24.5586	2.13081e-06	1.24397e-05
1370239_at	Hba1 /// Hba2						-1.54531	1.54531	24.2448	2.36756e-06	1.36169e-05
1388920_at	Bmp6	bone morphogenetic protein 6 [Source:RGD Symbol;Acc:2214]	ENSRNOG00000013717	17	26955142	27112820	1.54258	1.54258	37.2158	0	0
1372869_at	Gtpbp4 /// LOC103690178 /// LOC299312	GTP binding protein 4 [Source:RGD Symbol;Acc:620783]	ENSRNOG00000016217	17	63110254	63145577	-1.54252	1.54252	118.357	0	0
1388030_a_at	Gabbr1	gamma-aminobutyric acid type B receptor subunit 1 [Source:RGD Symbol;Acc:621537]	ENSRNOG00000000774	20	1955359	1984863	1.54193	1.54193	70.8286	0	0
1382393_at	Spg7	SPG7, paraplegin matrix AAA peptidase subunit [Source:RGD Symbol;Acc:727940]	ENSRNOG00000015150	19	55880561	55915502	1.54128	1.54128	127.457	0	0
1396886_at	Klhl29	kelch-like family member 29 [Source:RGD Symbol;Acc:1311076]	ENSRNOG00000005371	6	29178858	29483460	-1.54056	1.54056	59.0358	0	0
1377952_at	Adpgk	ADP-dependent glucokinase [Source:RGD Symbol;Acc:1306103]	ENSRNOG00000026178	8	64088913	64116832	-1.54055	1.54055	93.4434	0	0
1370478_at	Myo16	myosin XVI [Source:RGD Symbol;Acc:621561]	ENSRNOG00000016483	16	84575150	84939323	-1.53969	1.53969	9.56306	0.00200977	0.00457554
1383564_at	Irf7	interferon regulatory factor 7 [Source:RGD Symbol;Acc:1307828]	ENSRNOG00000017414	1	214248837	214252456	1.53948	1.53948	47.4267	0	0
1376200_at	Mettl20						1.53929	1.53929	56.1187	0	0
1373331_at	Lrsam1	leucine rich repeat and sterile alpha motif containing 1 [Source:RGD Symbol;Acc:1564403]	ENSRNOG00000022312	3	11972813	12007570	-1.53794	1.53794	69.5804	0	0
1377994_at	Pmaip1	phorbol-12-myristate-13-acetate-induced protein 1 [Source:RGD Symbol;Acc:1359266]	ENSRNOG00000018770	18	62174670	62181102	1.53753	1.53753	56.6714	0	0
1381147_at	Arhgap32	Rho GTPase activating protein 32 [Source:RGD Symbol;Acc:1305267]	ENSRNOG00000008709	8	33239139	33392305	1.53731	1.53731	21.4689	7.69458e-06	3.88404e-05
1372518_at	Fbln1	fibulin 1 [Source:RGD Symbol;Acc:1308667]	ENSRNOG00000014137	7	126096793	126176468	1.53681	1.53681	48.1773	0	0
1368003_at	Aldh1a2	aldehyde dehydrogenase 1 family, member A2 [Source:RGD Symbol;Acc:620250]	ENSRNOG00000055049	8	77640222	77719489	1.53668	1.53668	26.0342	1.0654e-06	6.57924e-06
1371359_at	Mlf2	myeloid leukemia factor 2 [Source:RGD Symbol;Acc:1306294]	ENSRNOG00000016589	4	157452607	157457249	-1.53602	1.53602	207.22	0	0
1394928_at	Xkr4	XK related 4 [Source:RGD Symbol;Acc:1549780]	ENSRNOG00000027276	5	15747614	16140896	1.53498	1.53498	66.8476	0	0
1379717_at	Abcg3l2 /// Abcg3l4 /// LOC102556623 /// LOC103690086	ATP-binding cassette, subfamily G (WHITE), member 3-like 1 [Source:RGD Symbol;Acc:1303294]	ENSRNOG00000030216	14	6435167	6541191	1.534	1.534	61.8161	0	0
1369351_at	Cntn3	contactin 3 [Source:RGD Symbol;Acc:3253]	ENSRNOG00000006144	4	134784668	135069970	-1.53304	1.53304	66.4448	0	0
1390881_at	Abra	actin-binding Rho activating protein [Source:RGD Symbol;Acc:708493]	ENSRNOG00000007999	7	80792600	80796670	-1.53292	1.53292	141.111	0	0
1370760_a_at	Gad1	glutamate decarboxylase 1 [Source:RGD Symbol;Acc:2652]	ENSRNOG00000000007	3	56861396	56902157	-1.53238	1.53238	10.8274	0.00104782	0.00267643
1397222_at	Trim39	tripartite motif-containing 39 [Source:RGD Symbol;Acc:1303115]	ENSRNOG00000000785	20	2500689	2514546	1.53073	1.53073	47.6529	0	0
1396442_at	Dclk2	doublecortin-like kinase 2 [Source:RGD Symbol;Acc:1308384]	ENSRNOG00000016550	2	186116624	186245771	1.52757	1.52757	33.9987	5.91891e-08	4.75947e-07
1367462_at	Capns1	calpain, small subunit 1 [Source:RGD Symbol;Acc:2270]	ENSRNOG00000045747	1	91058529	91063928	-1.52727	1.52727	394.796	0	0
1372433_at	Ngdn	neuroguidin [Source:RGD Symbol;Acc:1310211]	ENSRNOG00000018069	15	33677597	33684840	1.52705	1.52705	127.683	0	0
1397484_at	Dnal1	dynein, axonemal, light chain 1 [Source:RGD Symbol;Acc:1591349]	ENSRNOG00000042333	6	107596782	107625214	-1.52656	1.52656	18.3	3.04232e-05	0.000131053
1368329_at	Slc22a6	solute carrier family 22 member 6 [Source:RGD Symbol;Acc:69338]	ENSRNOG00000018215	1	224824799	224833259	1.52598	1.52598	26.1968	1.0654e-06	6.57924e-06
1374851_at	Med29	mediator complex subunit 29 [Source:RGD Symbol;Acc:1311009]	ENSRNOG00000019702	1	85368288	85373099	1.52418	1.52418	160.343	0	0
1388034_at	Kif1b	kinesin family member 1B [Source:RGD Symbol;Acc:621520]	ENSRNOG00000057626	5	165938576	166133491	1.52276	1.52276	58.0026	0	0
1372658_at	Synm	synemin [Source:RGD Symbol;Acc:727872]	ENSRNOG00000014030	1	128692112	128722048	1.52263	1.52263	90.2661	0	0
1370234_at	Fn1	fibronectin 1 [Source:RGD Symbol;Acc:2624]	ENSRNOG00000014288	9	78900103	78969078	1.52226	1.52226	69.4472	0	0
1379822_at	Pnisr	PNN interacting serine and arginine rich protein [Source:RGD Symbol;Acc:1307395]	ENSRNOG00000008782	5	35991068	36017944	-1.52168	1.52168	13.1344	0.000330038	0.00101836
1373672_at	Serpinb9	serpin family B member 9 [Source:RGD Symbol;Acc:1549730]	ENSRNOG00000033772	17	32650441	32661865	1.52134	1.52134	123.134	0	0
1397231_at	Sprn	shadow of prion protein homolog (zebrafish) [Source:RGD Symbol;Acc:1561845]	ENSRNOG00000018927	1	212622094	212622537	-1.5202	1.5202	21.39	8.1681e-06	4.10778e-05
1389722_at	Wrn	Werner syndrome RecQ like helicase [Source:RGD Symbol;Acc:1564788]	ENSRNOG00000015440	16	62483761	62615375	-1.51917	1.51917	79.1398	0	0
1382667_at	Mfsd10	major facilitator superfamily domain containing 10 [Source:RGD Symbol;Acc:1311900]	ENSRNOG00000012534	14	81362618	81366055	1.51777	1.51777	117.654	0	0
1390559_at	Slc38a1	solute carrier family 38, member 1 [Source:RGD Symbol;Acc:69645]	ENSRNOG00000005291	7	137975549	138039984	-1.51777	1.51777	84.5907	0	0
1383339_at	Uri1	URI1, prefoldin-like chaperone [Source:RGD Symbol;Acc:1310358]	ENSRNOG00000014463	1	94346514	94404211	1.51717	1.51717	102.466	0	0
1368782_at	Sstr2	somatostatin receptor 2 [Source:RGD Symbol;Acc:3763]	ENSRNOG00000002793	10	102136283	102143434	1.51705	1.51705	35.1209	0	0
1387873_at	Wfdc1	WAP four-disulfide core domain 1 [Source:RGD Symbol;Acc:68938]	ENSRNOG00000015904	19	52313795	52332697	1.51646	1.51646	58.1576	0	0
1383603_at	Sppl2a	signal peptide peptidase-like 2A [Source:RGD Symbol;Acc:1563001]	ENSRNOG00000011652	3	119361655	119405453	1.51563	1.51563	99.3196	0	0
1381543_at	Slc38a7	solute carrier family 38, member 7 [Source:RGD Symbol;Acc:1303268]	ENSRNOG00000012007	19	9622611	9638222	-1.51521	1.51521	75.7196	0	0
1377483_at	Inafm1	InaF-motif containing 1 [Source:RGD Symbol;Acc:2301983]	ENSRNOG00000049661	1	78210867	78212350	-1.51472	1.51472	77.4758	0	0
1374924_at	LOC100910237	uncharacterized LOC100910237 [Source:RGD Symbol;Acc:6499508]	ENSRNOG00000060376	1	22757012	22758012	1.51396	1.51396	123.511	0	0
1380141_at	LOC103690007 /// Nsun4	5-methylcytosine rRNA methyltransferase NSUN4 [Source:RGD Symbol;Acc:9205239]	ENSRNOG00000012020	5	134362680	134382794	1.5138	1.5138	102.799	0	0
1373777_at	Rgs16	regulator of G-protein signaling 16 [Source:RGD Symbol;Acc:1589741]	ENSRNOG00000027024	13	71179910	71185216	1.51265	1.51265	104.669	0	0
1385027_at	Ypel1	yippee-like 1 [Source:RGD Symbol;Acc:2321291]	ENSRNOG00000001858	11	88173890	88180542	1.51161	1.51161	78.3071	0	0
1370463_x_at	RT1-CE16	RT1 class I, locus CE16 [Source:RGD Symbol;Acc:1359403]	ENSRNOG00000059770	20	3791629	3796275	-1.51155	1.51155	92.3911	0	0
1372119_at	Uba5	ubiquitin-like modifier activating enzyme 5 [Source:RGD Symbol;Acc:1311702]	ENSRNOG00000011027	8	112578590	112594261	1.51095	1.51095	268.026	0	0
1392557_at	Bicc1	BicC family RNA binding protein 1 [Source:RGD Symbol;Acc:1307459]	ENSRNOG00000000614	20	18780605	18940408	1.51073	1.51073	38.9644	0	0
1375025_at	Camkk2	calcium/calmodulin-dependent protein kinase kinase 2 [Source:RGD Symbol;Acc:620092]	ENSRNOG00000001309	12	39253409	39302601	1.51024	1.51024	99.9053	0	0
1369311_at	Scn2b	sodium voltage-gated channel beta subunit 2 [Source:RGD Symbol;Acc:3633]	ENSRNOG00000016221	8	49418965	49427689	-1.51005	1.51005	23.1819	4.08405e-06	2.23436e-05
1370122_at	Rab27b	RAB27B, member RAS oncogene family [Source:RGD Symbol;Acc:620114]	ENSRNOG00000012176	18	68488942	68551558	-1.50976	1.50976	55.2233	0	0
1377022_at	Abhd10 /// LOC103693563	abhydrolase domain containing 10 [Source:RGD Symbol;Acc:1308084]	ENSRNOG00000054334	11	60054408	60066739	1.50935	1.50935	184.703	0	0
1370924_at	Tcrb						-1.5093	1.5093	47.4853	0	0
1382066_at	R3hdm2	R3H domain containing 2 [Source:RGD Symbol;Acc:1310066]	ENSRNOG00000007801	7	70697050	70805221	-1.50905	1.50905	72.5956	0	0
1390414_at	LOC102555797						-1.50878	1.50878	99.3102	0	0
1370434_a_at	Mobp	myelin-associated oligodendrocyte basic protein [Source:RGD Symbol;Acc:3101]	ENSRNOG00000018700	8	128824508	128850358	-1.50842	1.50842	27.6464	5.32702e-07	3.49135e-06
1387995_a_at	Ifitm3	interferon induced transmembrane protein 3 [Source:RGD Symbol;Acc:1595844]	ENSRNOG00000015078	1	213810696	213811901	1.5077	1.5077	23.1905	4.08405e-06	2.23436e-05
1372372_at	Cmbl	carboxymethylenebutenolidase homolog [Source:RGD Symbol;Acc:1306952]	ENSRNOG00000011260	2	84645084	84666835	1.50725	1.50725	64.0766	0	0
1367628_at	Lgals1	galectin 1 [Source:RGD Symbol;Acc:69355]	ENSRNOG00000009884	7	120153184	120156289	1.50702	1.50702	38.4387	0	0
1390530_at	Slc16a12	solute carrier family 16, member 12 [Source:RGD Symbol;Acc:1311468]	ENSRNOG00000021916	1	252976644	253000760	1.50529	1.50529	37.0559	0	0
1381618_at	Cabyr	calcium binding tyrosine phosphorylation regulated [Source:RGD Symbol;Acc:1585413]	ENSRNOG00000047436	18	4084228	4095936	1.50348	1.50348	109.743	0	0
1397706_at	Wrn	Werner syndrome RecQ like helicase [Source:RGD Symbol;Acc:1564788]	ENSRNOG00000015440	16	62483761	62615375	-1.50184	1.50184	50.7041	0	0
1395190_at	Akr1b10 /// Akr1b8 /// LOC100910708	aldo-keto reductase family 1 member B10 [Source:RGD Symbol;Acc:1308277]	ENSRNOG00000009734	4	61771970	61828657	-1.50182	1.50182	109.019	0	0
1388060_at	Syt12	synaptotagmin 12 [Source:RGD Symbol;Acc:621876]	ENSRNOG00000019306	1	219688451	219719272	1.5014	1.5014	73.6055	0	0
1367712_at	Timp1	TIMP metallopeptidase inhibitor 1 [Source:RGD Symbol;Acc:621675]	ENSRNOG00000010208	X	1364786	1369384	1.50083	1.50083	17.0206	5.4454e-05	0.000218031
1390933_a_at	Trmt10b	tRNA methyltransferase 10B [Source:RGD Symbol;Acc:1310735]	ENSRNOG00000012454	5	60850852	60865207	1.50079	1.50079	304.595	0	0
1378003_at	Lrrc8b	leucine rich repeat containing 8 family, member B [Source:RGD Symbol;Acc:1563429]	ENSRNOG00000002129	14	5418741	5428757	1.50009	1.50009	143.241	0	0
1387406_at	Uhmk1	U2AF homology motif kinase 1 [Source:RGD Symbol;Acc:2968]	ENSRNOG00000002941	13	88521625	88536728	-1.49859	1.49859	21.1869	8.81918e-06	4.38806e-05
1390246_at	Stxbp4	syntaxin binding protein 4 [Source:RGD Symbol;Acc:1307903]	ENSRNOG00000032768	10	78009338	78168609	1.49637	1.49637	95.0822	0	0
1368461_at	Slc22a8	solute carrier family 22 member 8 [Source:RGD Symbol;Acc:632286]	ENSRNOG00000018086	1	224800252	224818482	1.49633	1.49633	26.5843	9.47026e-07	6.0236e-06
1387692_a_at	Sstr1	somatostatin receptor 1 [Source:RGD Symbol;Acc:3762]	ENSRNOG00000048145	6	79254339	79258611	-1.49531	1.49531	26.117	1.0654e-06	6.57924e-06
1381069_at	Kmt2a	lysine methyltransferase 2A [Source:RGD Symbol;Acc:1586165]	ENSRNOG00000015133	8	49114990	49158971	1.49525	1.49525	45.9589	0	0
1377612_at	Naa15	N(alpha)-acetyltransferase 15, NatA auxiliary subunit [Source:RGD Symbol;Acc:1310984]	ENSRNOG00000012385	2	140471690	140534259	1.49456	1.49456	183.964	0	0
1370883_at	RT1-Da	RT1 class II, locus Da [Source:RGD Symbol;Acc:1593283]	ENSRNOG00000032844	20	4127644	4132616	1.49449	1.49449	13.4733	0.00027884	0.000883269
1395157_at	Nedd4	neural precursor cell expressed, developmentally down-regulated 4, E3 ubiquitin protein ligase [Source:RGD Symbol;Acc:3157]	ENSRNOG00000058898	8	79323408	79408833	-1.49427	1.49427	27.6795	5.32702e-07	3.49135e-06
1368674_at	Pygl	glycogen phosphorylase L [Source:RGD Symbol;Acc:620687]	ENSRNOG00000006388	6	92597706	92643847	1.49167	1.49167	145.545	0	0
1385974_at	Pard6g	par-6 family cell polarity regulator gamma [Source:RGD Symbol;Acc:1305016]	ENSRNOG00000055157	18	76559811	76628041	-1.49053	1.49053	71.8387	0	0
1390548_at	Cacng4	calcium voltage-gated channel auxiliary subunit gamma 4 [Source:RGD Symbol;Acc:628804]	ENSRNOG00000003262	10	95951234	96015499	-1.49047	1.49047	36.4016	0	0
1376280_at	Wnk2	WNK lysine deficient protein kinase 2 [Source:RGD Symbol;Acc:1307284]	ENSRNOG00000016684	17	15924048	16032420	-1.48937	1.48937	55.2803	0	0
1389234_at	Vwf	von Willebrand factor [Source:RGD Symbol;Acc:621759]	ENSRNOG00000019689	4	158088505	158219523	1.48936	1.48936	46.7018	0	0
1387962_at	Zfp180	zinc finger protein 180 [Source:RGD Symbol;Acc:631380]	ENSRNOG00000029336	1	80920747	80940040	-1.48919	1.48919	146.056	0	0
1371480_at	Cks1b	CDC28 protein kinase regulatory subunit 1B [Source:RGD Symbol;Acc:1561797]	ENSRNOG00000042561	2	188740573	188745144	-1.48916	1.48916	143.894	0	0
1374235_at	Rcan2	regulator of calcineurin 2 [Source:RGD Symbol;Acc:69198]	ENSRNOG00000010350	9	19518558	19749145	-1.48864	1.48864	186.824	0	0
1368990_at	Cyp1b1	cytochrome P450, family 1, subfamily b, polypeptide 1 [Source:RGD Symbol;Acc:2460]	ENSRNOG00000040287	6	2307808	2316722	1.48743	1.48743	36.8384	0	0
1381074_at	Cyp2j3						1.48704	1.48704	50.9207	0	0
1374128_at	Atg7	autophagy related 7 [Source:RGD Symbol;Acc:1304817]	ENSRNOG00000007486	4	146598413	146777124	1.48603	1.48603	177.927	0	0
1383012_at	Rhpn2	rhophilin, Rho GTPase binding protein 2 [Source:RGD Symbol;Acc:1308366]	ENSRNOG00000011885	1	91596397	91657395	1.48552	1.48552	52.0075	0	0
1393037_at	LOC102554622						-1.48538	1.48538	80.6542	0	0
1367696_at	Ifitm2	interferon induced transmembrane protein 2 [Source:RGD Symbol;Acc:69332]	ENSRNOG00000014936	1	213750192	213751405	1.48391	1.48391	22.6443	5.20864e-06	2.76708e-05
1377601_at	Fam207a	family with sequence similarity 207, member A [Source:RGD Symbol;Acc:1311257]	ENSRNOG00000001225	20	11863082	11896774	-1.48376	1.48376	21.7375	7.10269e-06	3.62708e-05
1384334_at	Cps1	carbamoyl-phosphate synthase 1 [Source:RGD Symbol;Acc:2395]	ENSRNOG00000013704	9	74124016	74236274	1.4824	1.4824	58.4507	0	0
1368459_at	Gdf10	growth differentiation factor 10 [Source:RGD Symbol;Acc:621512]	ENSRNOG00000051993	16	10250404	10263150	1.48139	1.48139	53.9116	0	0
1369425_at	Cdh13	cadherin 13 [Source:RGD Symbol;Acc:619745]	ENSRNOG00000014371	19	50848736	51972103	1.48115	1.48115	217.463	0	0
1374485_at	LOC102549942						1.47966	1.47966	65.0739	0	0
1398185_at	Mfap3l	microfibrillar-associated protein 3-like [Source:RGD Symbol;Acc:1311274]	ENSRNOG00000011775	16	32738265	32753278	1.47958	1.47958	71.7969	0	0
1371703_at	Ahnak	AHNAK nucleoprotein [Source:RGD Symbol;Acc:619779]	ENSRNOG00000057569	1	225184939	225215015	1.47956	1.47956	45.954	0	0
1395806_at	LOC100909409 /// LOC100912726 /// LOC102551971 /// LOC102554444 /// LOC102557037 /// LOC103690327 /// LOC103690416 /// LOC103690708 /// LOC501297 /// LOC501317 /// LOC501346 /// LOC501349 /// LOC501467 /// LOC679730 /// LOC685125 /// LOC685199 /// LOC685989 /// LOC688649 /// LOC689453 /// LOC690467 /// LOC691712	disks large homolog 5-like [Source:RGD Symbol;Acc:6504293]	ENSRNOG00000046751	19	27835890	27840821	-1.47904	1.47904	65.5506	0	0
1374627_at	Irf9						1.47882	1.47882	64.2821	0	0
1382812_at	RGD1310429	similar to Protein Njmu-R1 [Source:RGD Symbol;Acc:1310429]	ENSRNOG00000000237	10	67739103	67751002	-1.47826	1.47826	36.476	0	0
1397695_at	Ttc25						-1.47779	1.47779	16.0855	8.20361e-05	0.000309825
1395918_at	Aldh3b2						-1.47748	1.47748	80.8296	0	0
1387034_at	Pah	phenylalanine hydroxylase [Source:RGD Symbol;Acc:3248]	ENSRNOG00000004302	7	28066635	28129769	-1.47693	1.47693	71.4388	0	0
1368304_at	Fmo3	flavin containing monooxygenase 3 [Source:RGD Symbol;Acc:619761]	ENSRNOG00000003620	13	80837420	80862963	1.47692	1.47692	41.4518	0	0
1388856_at	Kitlg	KIT ligand [Source:RGD Symbol;Acc:3086]	ENSRNOG00000005386	7	42269784	42351054	1.4763	1.4763	33.8144	5.91891e-08	4.75947e-07
1398960_at	Cct6a	chaperonin containing TCP1 subunit 6A [Source:RGD Symbol;Acc:1304763]	ENSRNOG00000000923	12	30491416	30501860	-1.47612	1.47612	151.48	0	0
1375719_s_at	Cdh13	cadherin 13 [Source:RGD Symbol;Acc:619745]	ENSRNOG00000014371	19	50848736	51972103	1.47538	1.47538	223.276	0	0
1372000_at	Net1	neuroepithelial cell transforming 1 [Source:RGD Symbol;Acc:1305034]	ENSRNOG00000017765	17	70010794	70020982	1.47431	1.47431	34.7352	5.91891e-08	4.75947e-07
1390789_at	Acad11	acyl-CoA dehydrogenase family, member 11 [Source:RGD Symbol;Acc:1306270]	ENSRNOG00000010940	8	112594691	112676280	-1.47401	1.47401	75.8337	0	0
1369407_at	Tnfrsf11b	TNF receptor superfamily member 11B [Source:RGD Symbol;Acc:619802]	ENSRNOG00000008336	7	93798545	93826665	1.47399	1.47399	92.5378	0	0
1397949_at	Mpp6	membrane palmitoylated protein 6 [Source:RGD Symbol;Acc:1311833]	ENSRNOG00000021579	4	79846521	79926703	1.47379	1.47379	76.5721	0	0
1397955_at	Rtel1	regulator of telomere elongation helicase 1 [Source:RGD Symbol;Acc:1306721]	ENSRNOG00000027513	3	176818437	176856531	-1.47279	1.47279	94.4733	0	0
1383808_at	Ttll1	tubulin tyrosine ligase like 1 [Source:RGD Symbol;Acc:1309124]	ENSRNOG00000010141	7	124338395	124367630	1.47195	1.47195	150.318	0	0
1369996_at	Polr2f	RNA polymerase II subunit F [Source:RGD Symbol;Acc:708567]	ENSRNOG00000011214	7	120380544	120390954	-1.47162	1.47162	196.386	0	0
1380695_at	Zyg11b	zyg-11 family member B, cell cycle regulator [Source:RGD Symbol;Acc:1307814]	ENSRNOG00000010859	5	127847129	127878792	-1.47119	1.47119	23.4883	3.72891e-06	2.05999e-05
1382809_at	Cirbp	cold inducible RNA binding protein [Source:RGD Symbol;Acc:620756]	ENSRNOG00000015999	7	12401207	12405022	-1.47074	1.47074	33.2003	5.91891e-08	4.75947e-07
1385092_at	Epha6	Eph receptor A6 [Source:RGD Symbol;Acc:1304614]	ENSRNOG00000029184	11	42259761	42843865	-1.47069	1.47069	78.7861	0	0
1388587_at	Ier3	immediate early response 3 [Source:RGD Symbol;Acc:1303321]	ENSRNOG00000000827	20	3438798	3440769	1.46863	1.46863	29.2392	2.95946e-07	2.06105e-06
1370952_at	Gstm2 /// Gstm7						1.46861	1.46861	29.5694	2.36756e-07	1.66853e-06
1383241_at	C1r	complement C1r [Source:RGD Symbol;Acc:1309091]	ENSRNOG00000011796	4	157125998	157136829	1.46843	1.46843	28.2244	4.73513e-07	3.15522e-06
1369083_at	Cirbp	cold inducible RNA binding protein [Source:RGD Symbol;Acc:620756]	ENSRNOG00000015999	7	12401207	12405022	-1.46818	1.46818	39.5152	0	0
1371691_at	Rarres2	retinoic acid receptor responder 2 [Source:RGD Symbol;Acc:1309874]	ENSRNOG00000024705	4	78205812	78208767	1.46798	1.46798	37.7153	0	0
1392178_at	Slitrk1	SLIT and NTRK-like family, member 1 [Source:RGD Symbol;Acc:1308858]	ENSRNOG00000009209	15	93303382	93307420	-1.46634	1.46634	13.7015	0.000250666	0.000809899
1375908_at	Mpzl2	myelin protein zero-like 2 [Source:RGD Symbol;Acc:1307196]	ENSRNOG00000016085	8	49342067	49353080	1.4663	1.4663	46.336	0	0
1367807_at	Plod1	procollagen-lysine, 2-oxoglutarate 5-dioxygenase 1 [Source:RGD Symbol;Acc:621382]	ENSRNOG00000007763	5	164720587	164747083	1.46402	1.46402	73.4553	0	0
1391637_at	Arhgap15	Rho GTPase activating protein 15 [Source:RGD Symbol;Acc:1359304]	ENSRNOG00000031168	3	28627084	29236219	1.46338	1.46338	62.9039	0	0
1367850_at	Fcgr2a /// LOC100362543 /// LOC100911825 /// LOC103693683 /// LOC103694908 /// LOC498276						1.46309	1.46309	18.2692	3.08967e-05	0.000132713
1392539_at	Blvrb	biliverdin reductase B [Source:RGD Symbol;Acc:1306080]	ENSRNOG00000024410	1	84256159	84274075	1.46277	1.46277	128.868	0	0
1384277_at	Plekhh1	pleckstrin homology, MyTH4 and FERM domain containing H1 [Source:RGD Symbol;Acc:1308362]	ENSRNOG00000010650	6	102215603	102262417	-1.46265	1.46265	45.962	0	0
1373508_at	Selt						-1.46244	1.46244	48.7394	0	0
1383096_at	Aplp2	amyloid beta precursor like protein 2 [Source:RGD Symbol;Acc:2128]	ENSRNOG00000047179	8	32298532	32328839	-1.46212	1.46212	10.1835	0.00145605	0.00351415
1381043_at	LOC103690502						-1.46174	1.46174	99.0568	0	0
1373062_at	Sulf1	sulfatase 1 [Source:RGD Symbol;Acc:708554]	ENSRNOG00000009037	5	5999475	6186329	1.46108	1.46108	19.1122	2.14265e-05	9.62376e-05
1390174_at	Eml1	echinoderm microtubule associated protein like 1 [Source:RGD Symbol;Acc:1306374]	ENSRNOG00000043143	6	132383337	132450393	-1.46102	1.46102	77.7854	0	0
1390163_at	Wdr92	WD repeat domain 92 [Source:RGD Symbol;Acc:1563863]	ENSRNOG00000022857	14	100373129	100394145	1.46005	1.46005	82.1526	0	0
1383413_at	Hhatl	hedgehog acyltransferase-like [Source:RGD Symbol;Acc:1311911]	ENSRNOG00000019404	8	130422066	130429132	-1.45989	1.45989	36.7513	0	0
1370906_at	Bckdhb	branched chain keto acid dehydrogenase E1 subunit beta [Source:RGD Symbol;Acc:2197]	ENSRNOG00000009928	8	91464229	91656134	1.4595	1.4595	132.606	0	0
1371762_at	Rbp4	retinol binding protein 4 [Source:RGD Symbol;Acc:3546]	ENSRNOG00000015518	1	256806472	256813711	1.45926	1.45926	43.5774	0	0
1371791_at	LOC102553670 /// Surf4						1.45852	1.45852	117.294	0	0
1391445_at	Ndufaf4	NADH:ubiquinone oxidoreductase complex assembly factor 4 [Source:RGD Symbol;Acc:735162]	ENSRNOG00000007506	5	39251337	39257512	-1.45847	1.45847	90.1103	0	0
1392149_at	LOC102557354						1.45823	1.45823	58.9339	0	0
1394625_at	Tmem144	transmembrane protein 144 [Source:RGD Symbol;Acc:1565845]	ENSRNOG00000010081	2	178585592	178616719	1.45749	1.45749	48.4378	0	0
1392046_at	LOC102549303						-1.45727	1.45727	58.8585	0	0
1384402_a_at	Dcaf6	DDB1 and CUL4 associated factor 6 [Source:RGD Symbol;Acc:1561961]	ENSRNOG00000003078	13	83579036	83680207	-1.45722	1.45722	49.1071	0	0
1374122_at	Myo5c	myosin VC [Source:RGD Symbol;Acc:1309994]	ENSRNOG00000008356	8	82171497	82247544	-1.45612	1.45612	92.1227	0	0
1384132_at	Cadm1	cell adhesion molecule 1 [Source:RGD Symbol;Acc:1310999]	ENSRNOG00000018778	8	52127399	52189722	-1.45561	1.45561	168.625	0	0
1373266_at	Fam107a	family with sequence similarity 107, member A [Source:RGD Symbol;Acc:1306327]	ENSRNOG00000033261	15	18399515	18415965	1.45544	1.45544	58.5709	0	0
1367553_x_at	Hbb	hemoglobin subunit beta [Source:RGD Symbol;Acc:2783]	ENSRNOG00000058105	1	168971274	168972725	-1.45531	1.45531	17.5673	4.29121e-05	0.000177526
1369780_at	Rasgrf2						-1.4553	1.4553	103.289	0	0
1389230_at	Arrdc3	arrestin domain containing 3 [Source:RGD Symbol;Acc:1359478]	ENSRNOG00000045649	2	8732932	8743069	1.4552	1.4552	89.9123	0	0
1374830_at	Ccdc3	coiled-coil domain containing 3 [Source:RGD Symbol;Acc:1559473]	ENSRNOG00000017933	17	76995043	77093308	1.45466	1.45466	40.7908	0	0
1395232_at	Dcaf6	DDB1 and CUL4 associated factor 6 [Source:RGD Symbol;Acc:1561961]	ENSRNOG00000003078	13	83579036	83680207	-1.45322	1.45322	45.7993	0	0
1377001_at	Nrcam	neuronal cell adhesion molecule [Source:RGD Symbol;Acc:3209]	ENSRNOG00000004067	6	64297888	64864996	1.4532	1.4532	262.023	0	0
1368000_at	C3	complement C3 [Source:RGD Symbol;Acc:2232]	ENSRNOG00000046834	9	9721105	9747167	-1.45246	1.45246	14.7609	0.000151761	0.000529949
1375826_at	Gpr61	G protein-coupled receptor 61 [Source:RGD Symbol;Acc:1310176]	ENSRNOG00000019738	2	210937289	210943620	1.45234	1.45234	55.4707	0	0
1371033_at	LOC688090 /// RT1-Bb						1.45226	1.45226	22.5632	5.32702e-06	2.81894e-05
1375655_at	Creb1	cAMP responsive element binding protein 1 [Source:RGD Symbol;Acc:620218]	ENSRNOG00000013412	9	71230108	71293435	-1.45196	1.45196	138.534	0	0
1377716_at	Tfap2b	transcription factor AP-2 beta [Source:RGD Symbol;Acc:1306321]	ENSRNOG00000011823	9	25410669	25440411	1.45194	1.45194	14.8311	0.000146493	0.000513801
1373018_at	Spryd3	SPRY domain containing 3 [Source:RGD Symbol;Acc:1561500]	ENSRNOG00000010793	7	143721088	143738237	1.45156	1.45156	137.76	0	0
1382314_at	Isg15	ISG15 ubiquitin-like modifier [Source:RGD Symbol;Acc:1310312]	ENSRNOG00000021802	5	173624310	173626248	1.45112	1.45112	33.4851	5.91891e-08	4.75947e-07
1375068_at	LOC100911917 /// Med22	mediator of RNA polymerase II transcription subunit 22-like [Source:RGD Symbol;Acc:6489628]	ENSRNOG00000049749	3	5453614	5458782	1.45059	1.45059	128.398	0	0
1395439_at	LOC103690038 /// Zfp74	zinc finger protein 569 [Source:RGD Symbol;Acc:9235705]	ENSRNOG00000048894	1	88232617	88240057	-1.45018	1.45018	73.2675	0	0
1378107_at	Rab27b	RAB27B, member RAS oncogene family [Source:RGD Symbol;Acc:620114]	ENSRNOG00000012176	18	68488942	68551558	-1.44941	1.44941	54.7955	0	0
1395007_at	Zfp612	zinc finger protein 612 [Source:RGD Symbol;Acc:1307197]	ENSRNOG00000016971	19	41559487	41567013	-1.44927	1.44927	43.3845	0	0
1372604_at	LOC100910885 /// LOC100911562 /// LOC103690359 /// RGD1309808						1.449	1.449	62.9923	0	0
1368612_at	Itgb4	integrin subunit beta 4 [Source:RGD Symbol;Acc:2928]	ENSRNOG00000005580	10	104523996	104561078	1.4488	1.4488	20.0693	1.4087e-05	6.65074e-05
1368270_at	Apobec1	apolipoprotein B mRNA editing enzyme catalytic subunit 1 [Source:RGD Symbol;Acc:2133]	ENSRNOG00000015411	4	155386711	155401480	-1.44763	1.44763	51.5946	0	0
1370930_at	Kif1c	kinesin family member 1C [Source:RGD Symbol;Acc:70928]	ENSRNOG00000031364	10	57322331	57351353	-1.44728	1.44728	78.5503	0	0
1369285_at	Pggt1b	protein geranylgeranyltransferase type 1 subunit beta [Source:RGD Symbol;Acc:621754]	ENSRNOG00000003541	18	40175951	40218225	1.44664	1.44664	58.7622	0	0
1391912_at	Ube2b	ubiquitin-conjugating enzyme E2B [Source:RGD Symbol;Acc:708345]	ENSRNOG00000059348	AABR07024291.1	2544	17223	-1.44649	1.44649	39.358	0	0
1389300_at	Lyrm1	LYR motif containing 1 [Source:RGD Symbol;Acc:1563498]	ENSRNOG00000024530	1	189665976	189685842	-1.44427	1.44427	115.468	0	0
1375538_at	Vcl	vinculin [Source:RGD Symbol;Acc:1311217]	ENSRNOG00000010765	15	3455211	3544702	-1.44383	1.44383	57.5388	0	0
1382205_at	Zic1	Zic family member 1 [Source:RGD Symbol;Acc:620110]	ENSRNOG00000014644	8	98734295	98738446	1.44252	1.44252	11.6473	0.000689376	0.00189532
1393283_at	Ankrd34b	ankyrin repeat domain 34B [Source:RGD Symbol;Acc:1594383]	ENSRNOG00000040166	2	22000106	22016030	1.44238	1.44238	100.477	0	0
1394039_at	Klf5	Kruppel-like factor 5 [Source:RGD Symbol;Acc:621446]	ENSRNOG00000008785	15	83703791	83722921	1.44154	1.44154	39.9685	0	0
1375765_at	Hpcal4	hippocalcin-like 4 [Source:RGD Symbol;Acc:708491]	ENSRNOG00000050983	5	140870140	140882244	-1.44139	1.44139	39.7011	0	0
1369742_at	Herc1	HECT and RLD domain containing E3 ubiquitin protein ligase family member 1 [Source:RGD Symbol;Acc:1306366]	ENSRNOG00000051671	8	72029489	72198358	-1.4403	1.4403	8.65948	0.00325262	0.00675683
1390845_at	Agtrap	angiotensin II receptor-associated protein [Source:RGD Symbol;Acc:1359346]	ENSRNOG00000008619	5	164886813	164898420	1.43946	1.43946	66.7029	0	0
1374560_at	Prrc1	proline-rich coiled-coil 1 [Source:RGD Symbol;Acc:1565632]	ENSRNOG00000016433	18	52423883	52457575	-1.43804	1.43804	116.256	0	0
1371159_a_at	Cckbr	cholecystokinin B receptor [Source:RGD Symbol;Acc:2290]	ENSRNOG00000017679	1	170262156	170272298	-1.43772	1.43772	40.6816	0	0
1388957_at	Anapc16	anaphase promoting complex subunit 16 [Source:RGD Symbol;Acc:2321124]	ENSRNOG00000000576	20	29544629	29558321	1.43699	1.43699	53.0973	0	0
1368172_a_at	Lox	lysyl oxidase [Source:RGD Symbol;Acc:3015]	ENSRNOG00000014426	18	47500330	47577819	1.43687	1.43687	33.5716	5.91891e-08	4.75947e-07
1372824_at	Plekhf2	pleckstrin homology and FYVE domain containing 2 [Source:RGD Symbol;Acc:1312029]	ENSRNOG00000026662	5	24240242	24255606	1.43559	1.43559	75.9186	0	0
1395471_at	Ankrd45	ankyrin repeat domain 45 [Source:RGD Symbol;Acc:1311153]	ENSRNOG00000002890	13	78979321	78991997	-1.4355	1.4355	113.192	0	0
1388718_at	Tmod1	tropomodulin 1 [Source:RGD Symbol;Acc:3874]	ENSRNOG00000009761	5	61657507	61712051	1.43458	1.43458	106.181	0	0
1376796_at	Rab14	RAB14, member RAS oncogene family [Source:RGD Symbol;Acc:620881]	ENSRNOG00000018901	3	14373275	14395362	1.43417	1.43417	86.1845	0	0
1375951_at	Thbd	thrombomodulin [Source:RGD Symbol;Acc:621299]	ENSRNOG00000004687	3	142748674	142752325	1.43383	1.43383	31.7221	1.18378e-07	8.63405e-07
1383416_at	Acat1	acetyl-CoA acetyltransferase 1 [Source:RGD Symbol;Acc:2016]	ENSRNOG00000007862	8	58166990	58195884	-1.43382	1.43382	57.6568	0	0
1376174_at	Serpina11	serpin family A member 11 [Source:RGD Symbol;Acc:1359239]	ENSRNOG00000011141	6	127647184	127656603	1.43356	1.43356	46.459	0	0
1395447_at	Ermn	ermin [Source:RGD Symbol;Acc:1308367]	ENSRNOG00000021472	3	44068057	44086022	-1.43341	1.43341	11.8116	0.000636283	0.00177229
1370964_at	Ass1	argininosuccinate synthase 1 [Source:RGD Symbol;Acc:2163]	ENSRNOG00000008837	3	10327414	10375826	1.43307	1.43307	50.6543	0	0
1392510_at	Fam180a	family with sequence similarity 180, member A [Source:RGD Symbol;Acc:1308013]	ENSRNOG00000011750	4	62844971	62860446	1.43238	1.43238	29.7824	1.77567e-07	1.26453e-06
1374962_at	Rtn4ip1	reticulon 4 interacting protein 1 [Source:RGD Symbol;Acc:1563384]	ENSRNOG00000000279	20	48881194	48925081	-1.43139	1.43139	74.2344	0	0
1370186_at	Psmb9	proteasome subunit beta 9 [Source:RGD Symbol;Acc:3427]	ENSRNOG00000000459	20	3973420	3978845	1.43128	1.43128	37.6783	0	0
1375686_at	Ppil3	peptidylprolyl isomerase like 3 [Source:RGD Symbol;Acc:631415]	ENSRNOG00000013636	9	65315410	65329066	1.43075	1.43075	53.5562	0	0
1397806_at	Ino80e	INO80 complex subunit E [Source:RGD Symbol;Acc:1359572]	ENSRNOG00000019960	1	198287490	198298076	1.43009	1.43009	110.701	0	0
1390960_at	Azi2	5-azacytidine induced 2 [Source:RGD Symbol;Acc:1310530]	ENSRNOG00000010096	8	126411829	126434579	1.42926	1.42926	191.9	0	0
1369487_a_at	Kcnj4	potassium voltage-gated channel subfamily J member 4 [Source:RGD Symbol;Acc:621436]	ENSRNOG00000013869	7	120717375	120744602	-1.42844	1.42844	7.61265	0.00575661	0.0107081
1389131_at	Nt5c3b	5'-nucleotidase, cytosolic IIIB [Source:RGD Symbol;Acc:1359229]	ENSRNOG00000016475	10	88342362	88357025	1.42791	1.42791	149.502	0	0
1394681_at	Akr1cl	aldo-keto reductase family 1, member C-like [Source:RGD Symbol;Acc:1307514]	ENSRNOG00000021735	17	69835330	69862110	-1.42745	1.42745	48.7733	0	0
1389533_at	Fbln2	fibulin 2 [Source:RGD Symbol;Acc:628685]	ENSRNOG00000007338	4	122835436	122895121	-1.42636	1.42636	34.1965	5.91891e-08	4.75947e-07
1374774_at	Ptpn14	protein tyrosine phosphatase, non-receptor type 14 [Source:RGD Symbol;Acc:1307885]	ENSRNOG00000003407	13	108696336	108841511	-1.42628	1.42628	20.4128	1.20154e-05	5.75882e-05
1368366_at	Cml1 /// LOC103690120						-1.42605	1.42605	135.304	0	0
1388299_at	Dnal1	dynein, axonemal, light chain 1 [Source:RGD Symbol;Acc:1591349]	ENSRNOG00000042333	6	107596782	107625214	-1.42591	1.42591	16.9773	5.58153e-05	0.000222759
1392734_at	Nrcam	neuronal cell adhesion molecule [Source:RGD Symbol;Acc:3209]	ENSRNOG00000004067	6	64297888	64864996	-1.42548	1.42548	167.698	0	0
1373970_at	Il33	interleukin 33 [Source:RGD Symbol;Acc:1311155]	ENSRNOG00000016456	1	248132090	248147029	1.42408	1.42408	67.8379	0	0
1373416_at	Fndc3b	fibronectin type III domain containing 3B [Source:RGD Symbol;Acc:1311673]	ENSRNOG00000024089	2	113112902	113345577	1.42346	1.42346	49.4177	0	0
1370672_a_at	Dnm3	dynamin 3 [Source:RGD Symbol;Acc:727949]	ENSRNOG00000026490	13	79910382	80379929	-1.42345	1.42345	41.2632	0	0
1397700_x_at	Xpo7						-1.4232	1.4232	10.5551	0.00120272	0.00300148
1391489_at	Irgm	immunity-related GTPase M [Source:RGD Symbol;Acc:1305163]	ENSRNOG00000031138	10	34213936	34221928	1.42316	1.42316	69.2964	0	0
1388320_at	Spint2	serine peptidase inhibitor, Kunitz type, 2 [Source:RGD Symbol;Acc:735123]	ENSRNOG00000020636	1	87199313	87221892	1.42167	1.42167	127.275	0	0
1396409_at	Dtnb	dystrobrevin, beta [Source:RGD Symbol;Acc:1309579]	ENSRNOG00000011914	6	27975417	28177214	-1.42057	1.42057	19.7364	1.56259e-05	7.25863e-05
1370198_at	Trdn	triadin [Source:RGD Symbol;Acc:619856]	ENSRNOG00000012609	1	25403390	25839345	-1.41978	1.41978	6.45334	0.0109896	0.0178387
1379840_at	Apc	APC, WNT signaling pathway regulator [Source:RGD Symbol;Acc:2123]	ENSRNOG00000020423	18	27047382	27105531	-1.41798	1.41798	22.3045	5.85972e-06	3.0709e-05
1387256_at	Adam1a	ADAM metallopeptidase domain 1A [Source:RGD Symbol;Acc:621467]	ENSRNOG00000001347	12	40533632	40536620	1.41795	1.41795	148.451	0	0
1389251_at	Nudt7	nudix hydrolase 7 [Source:RGD Symbol;Acc:1306719]	ENSRNOG00000011976	19	46455761	46482050	1.4176	1.4176	44.4362	0	0
1392562_at	Mzt2b	mitotic spindle organizing protein 2B [Source:RGD Symbol;Acc:1308126]	ENSRNOG00000001834	11	89277039	89282929	-1.41745	1.41745	198.056	0	0
1372336_at	Nucks1	nuclear casein kinase and cyclin-dependent kinase substrate 1 [Source:RGD Symbol;Acc:620993]	ENSRNOG00000047287	13	48679774	48705575	1.41691	1.41691	158.397	0	0
1376889_at	Gpr153	G protein-coupled receptor 153 [Source:RGD Symbol;Acc:1564170]	ENSRNOG00000010718	5	169452493	169462713	-1.41675	1.41675	42.3518	0	0
1374227_at	Ttc27	tetratricopeptide repeat domain 27 [Source:RGD Symbol;Acc:1305264]	ENSRNOG00000042932	6	21735834	21880003	1.41651	1.41651	80.6865	0	0
1383916_at	LOC500213 /// Tbx15						1.41602	1.41602	25.6185	1.12459e-06	6.87283e-06
1380163_at	Sec23ip	SEC23 interacting protein [Source:RGD Symbol;Acc:1309328]	ENSRNOG00000020411	1	200167169	200210377	1.41484	1.41484	165.512	0	0
1372911_at	Mthfr	methylenetetrahydrofolate reductase [Source:RGD Symbol;Acc:1309952]	ENSRNOG00000008553	5	164845925	164860910	1.41402	1.41402	41.068	0	0
1385777_at	Lysmd4	LysM domain containing 4 [Source:RGD Symbol;Acc:1592887]	ENSRNOG00000050624	1	128199322	128203268	-1.41383	1.41383	52.3981	0	0
1376765_at	Mro	maestro [Source:MGI Symbol;Acc:MGI:2152817]	ENSRNOG00000024426	18	69841053	69849389	1.41292	1.41292	74.0605	0	0
1390512_at	Asah2	N-acylsphingosine amidohydrolase 2 [Source:RGD Symbol;Acc:69410]	ENSRNOG00000012196	1	250557044	250630677	1.41273	1.41273	33.13	5.91891e-08	4.75947e-07
1389612_at	Rcbtb2						1.41255	1.41255	57.7497	0	0
1375897_at	Rbsn	rabenosyn, RAB effector [Source:RGD Symbol;Acc:1305397]	ENSRNOG00000011391	4	124052300	124080906	-1.41239	1.41239	102.248	0	0
1373651_at	Lnc215						1.41129	1.41129	39.3066	0	0
1387223_at	Aadat	aminoadipate aminotransferase [Source:RGD Symbol;Acc:2948]	ENSRNOG00000011861	16	32832061	32868702	1.41104	1.41104	27.2856	5.32702e-07	3.49135e-06
1384708_at	Rab3d	RAB3D, member RAS oncogene family [Source:RGD Symbol;Acc:620924]	ENSRNOG00000011582	8	22918699	22929294	-1.41101	1.41101	64.7596	0	0
1369953_a_at	Cd24	CD24 molecule [Source:RGD Symbol;Acc:2298]	ENSRNOG00000000321	20	48335540	48340846	1.41026	1.41026	56.5096	0	0
1374993_at	Rpusd1	RNA pseudouridylate synthase domain containing 1 [Source:RGD Symbol;Acc:1304934]	ENSRNOG00000023639	10	15099009	15102960	1.40946	1.40946	88.8168	0	0
1390781_at	Abcb10	ATP binding cassette subfamily B member 10 [Source:RGD Symbol;Acc:1311222]	ENSRNOG00000017993	19	56742835	56772904	1.40906	1.40906	99.2251	0	0
1387975_at	Ugcg	UDP-glucose ceramide glucosyltransferase [Source:RGD Symbol;Acc:621870]	ENSRNOG00000015644	5	76386836	76419560	1.40867	1.40867	77.7376	0	0
1371749_at	RGD1306001						-1.40852	1.40852	85.122	0	0
1387125_at	S100a9	S100 calcium binding protein A9 [Source:RGD Symbol;Acc:620267]	ENSRNOG00000011483	2	190097554	190100276	1.40833	1.40833	13.0919	0.000336135	0.00103406
1384279_at	Fam117b	family with sequence similarity 117, member B [Source:RGD Symbol;Acc:1307676]	ENSRNOG00000022066	9	66716969	66784487	-1.40821	1.40821	112.365	0	0
1393990_at	Zfp503	zinc finger protein 503 [Source:RGD Symbol;Acc:1312018]	ENSRNOG00000014237	15	2374582	2378370	-1.4082	1.4082	75.1374	0	0
1368247_at	Hspa1a /// Hspa1b	heat shock protein family A (Hsp70) member 1B [Source:RGD Symbol;Acc:2840]	ENSRNOG00000050647	20	4877324	4879779	1.40819	1.40819	95.0658	0	0
1373972_at	Nav1	neuron navigator 1 [Source:RGD Symbol;Acc:1590261]	ENSRNOG00000008425	13	52267254	52514875	-1.40784	1.40784	49.1722	0	0
1368266_at	Arg1	arginase 1 [Source:RGD Symbol;Acc:2150]	ENSRNOG00000013304	1	21525421	21537863	1.40779	1.40779	19.1522	2.08938e-05	9.41565e-05
1383338_at	Pggt1b	protein geranylgeranyltransferase type 1 subunit beta [Source:RGD Symbol;Acc:621754]	ENSRNOG00000003541	18	40175951	40218225	1.40778	1.40778	59.8042	0	0
1387716_at	Utrn	utrophin [Source:RGD Symbol;Acc:3947]	ENSRNOG00000011058	1	6451810	6970040	-1.40767	1.40767	28.4177	4.73513e-07	3.15522e-06
1393783_at	Cntnap2	contactin associated protein-like 2 [Source:RGD Symbol;Acc:1307076]	ENSRNOG00000006617	4	75325651	77023138	-1.40725	1.40725	61.5852	0	0
1393944_at	Zfp521	zinc finger protein 521 [Source:RGD Symbol;Acc:1307345]	ENSRNOG00000016874	18	5032029	5314585	1.40589	1.40589	49.1165	0	0
1387022_at	Aldh1a1	aldehyde dehydrogenase 1 family, member A1 [Source:RGD Symbol;Acc:2087]	ENSRNOG00000017619	1	238222521	238264330	1.40555	1.40555	23.7705	3.13702e-06	1.76901e-05
1394550_at	Faxdc2	fatty acid hydroxylase domain containing 2 [Source:RGD Symbol;Acc:1586284]	ENSRNOG00000027259	10	43502931	43512287	1.40433	1.40433	47.5637	0	0
1379719_at	Syde2	synapse defective Rho GTPase homolog 2 [Source:RGD Symbol;Acc:1564206]	ENSRNOG00000026186	2	251863069	251894037	1.40422	1.40422	29.019	2.95946e-07	2.06105e-06
1395440_at	Idnk	Idnk, gluconokinase [Source:RGD Symbol;Acc:1564546]	ENSRNOG00000019519	17	6885221	6892497	1.40412	1.40412	50.0823	0	0
1370311_at	Eif2b1	eukaryotic translation initiation factor 2B subunit 1 alpha [Source:RGD Symbol;Acc:620819]	ENSRNOG00000001039	12	37444072	37465398	-1.40409	1.40409	114.295	0	0
1383753_at	LOC102551211						1.40399	1.40399	76.6624	0	0
1377422_at	F8	coagulation factor VIII [Source:RGD Symbol;Acc:727845]	ENSRNOG00000031197	18	367862	399242	1.40308	1.40308	23.5295	3.61054e-06	2.01345e-05
1394571_at	Fam227a	family with sequence similarity 227, member A [Source:RGD Symbol;Acc:1305939]	ENSRNOG00000021795	7	120846330	120882392	-1.40228	1.40228	28.8228	3.55135e-07	2.43086e-06
1386909_a_at	Vdac1	voltage-dependent anion channel 1 [Source:RGD Symbol;Acc:621575]	ENSRNOG00000006375	10	37724915	37752826	-1.4017	1.4017	26.0603	1.0654e-06	6.57924e-06
1372790_at	Mdh1	malate dehydrogenase 1 [Source:RGD Symbol;Acc:3072]	ENSRNOG00000008103	14	106378942	106393670	1.40159	1.40159	164.149	0	0
1370746_at	Prkacb	protein kinase cAMP-activated catalytic subunit beta [Source:RGD Symbol;Acc:1310574]	ENSRNOG00000004978	2	252605307	252691886	-1.40154	1.40154	7.64285	0.00566073	0.0105659
1372322_at	Ecd	ecdysoneless cell cycle regulator [Source:RGD Symbol;Acc:1565023]	ENSRNOG00000042253	15	4400991	4431277	1.40129	1.40129	103.625	0	0
1374142_at	Prr15	proline rich 15 [Source:RGD Symbol;Acc:1311589]	ENSRNOG00000009564	4	84478839	84481883	1.40122	1.40122	21.0781	9.52945e-06	4.71381e-05
1383827_at	LOC103690017 /// Tlk1						-1.40072	1.40072	15.0497	0.000133649	0.000473401
1382877_at	Dhx35	DEAH-box helicase 35 [Source:RGD Symbol;Acc:1311165]	ENSRNOG00000015928	3	155297566	155356462	-1.40054	1.40054	38.1437	0	0
1397461_at	Glt8d2	glycosyltransferase 8 domain containing 2 [Source:RGD Symbol;Acc:1560432]	ENSRNOG00000033579	7	27174882	27192882	1.40049	1.40049	73.2014	0	0
1387783_a_at	Acaa1 /// Acaa1b	acetyl-Coenzyme A acyltransferase 1B [Source:RGD Symbol;Acc:1562373]	ENSRNOG00000032908	8	128027958	128036236	1.40043	1.40043	102.922	0	0
1372889_at	Slco2a1	solute carrier organic anion transporter family, member 2a1 [Source:RGD Symbol;Acc:3051]	ENSRNOG00000009005	8	111495331	111577833	1.40006	1.40006	27.8077	4.73513e-07	3.15522e-06
1388131_at	Tubb2b	tubulin, beta 2B class IIb [Source:RGD Symbol;Acc:1309427]	ENSRNOG00000017445	17	31441630	31482759	-1.40001	1.40001	73.1986	0	0
1370602_at	Atp2b4	ATPase plasma membrane Ca2+ transporting 4 [Source:RGD Symbol;Acc:621305]	ENSRNOG00000003031	13	50091430	50153823	-1.39928	1.39928	17.6535	4.06629e-05	0.000169357
1389986_at	Rn60_1_2212.2		ENSRNOG00000062127	1	221154561	221156910	-1.39858	1.39858	29.6822	1.77567e-07	1.26453e-06
1370507_at	Dlgap4	DLG associated protein 4 [Source:RGD Symbol;Acc:708350]	ENSRNOG00000020225	3	152752091	152846118	-1.39791	1.39791	66.7433	0	0
1384854_at	RGD1566359	similar to RIKEN cDNA B230219D22 [Source:RGD Symbol;Acc:1566359]	ENSRNOG00000047934	17	9457719	9458288	-1.3978	1.3978	34.2509	5.91891e-08	4.75947e-07
1381990_at	Galnt1	polypeptide N-acetylgalactosaminyltransferase 1 [Source:RGD Symbol;Acc:620358]	ENSRNOG00000016207	18	16146447	16185496	1.39757	1.39757	29.9076	1.77567e-07	1.26453e-06
1385053_at	Epha3	Eph receptor A3 [Source:RGD Symbol;Acc:68389]	ENSRNOG00000030285	11	421135	782954	1.39724	1.39724	17.0831	5.30334e-05	0.00021354
1373559_at	Nptx2	neuronal pentraxin 2 [Source:RGD Symbol;Acc:1309447]	ENSRNOG00000001006	12	12013911	12025549	-1.39719	1.39719	34.5615	5.91891e-08	4.75947e-07
1384466_at	Ispd	isoprenoid synthase domain containing [Source:RGD Symbol;Acc:1359368]	ENSRNOG00000006199	6	55881387	56159464	1.39674	1.39674	40.6012	0	0
1387233_at	Hsd17b7	hydroxysteroid (17-beta) dehydrogenase 7 [Source:RGD Symbol;Acc:2837]	ENSRNOG00000002826	13	88288046	88307988	1.39661	1.39661	78.8782	0	0
1369625_at	Aqp1	aquaporin 1 [Source:RGD Symbol;Acc:2141]	ENSRNOG00000011648	4	85551502	85569360	1.39633	1.39633	8.22029	0.00412021	0.00817981
1379413_at	Nmnat1	nicotinamide nucleotide adenylyltransferase 1 [Source:RGD Symbol;Acc:1310996]	ENSRNOG00000015962	5	166409461	166430254	-1.39588	1.39588	68.5103	0	0
1378899_at	Slc35d3	solute carrier family 35, member D3 [Source:RGD Symbol;Acc:1309428]	ENSRNOG00000012311	1	15298526	15301998	-1.39588	1.39588	4.37074	0.0372142	0.0455189
1395385_at	Ralgapa1	Ral GTPase activating protein catalytic alpha subunit 1 [Source:RGD Symbol;Acc:620642]	ENSRNOG00000046256	6	76396784	76608864	-1.39575	1.39575	8.62073	0.00331992	0.00685989
1379286_at	Rnf152	ring finger protein 152 [Source:RGD Symbol;Acc:1305251]	ENSRNOG00000014859	13	25186106	25262469	-1.39568	1.39568	23.071	4.26162e-06	2.31194e-05
1379425_at	Exo5	exonuclease 5 [Source:RGD Symbol;Acc:1309802]	ENSRNOG00000037432	5	139849930	139853247	1.39559	1.39559	162.036	0	0
1387285_at	Atp2b2	ATPase plasma membrane Ca2+ transporting 2 [Source:RGD Symbol;Acc:2176]	ENSRNOG00000030269	4	145703046	146016325	-1.39551	1.39551	24.6956	2.01243e-06	1.18557e-05
1377034_at	Serpinb1a	serpin family B member 1A [Source:RGD Symbol;Acc:1306203]	ENSRNOG00000016581	17	32904119	32911495	1.3954	1.3954	66.4923	0	0
1386721_at	Zfp503	zinc finger protein 503 [Source:RGD Symbol;Acc:1312018]	ENSRNOG00000014237	15	2374582	2378370	-1.39523	1.39523	91.1427	0	0
1388884_at	Eci2 /// Eci3	enoyl-CoA delta isomerase 2 [Source:RGD Symbol;Acc:1359427]	ENSRNOG00000029549	17	30556884	30639040	1.39451	1.39451	55.4528	0	0
1368533_at	Heph	hephaestin [Source:RGD Symbol;Acc:71060]	ENSRNOG00000012294	X	65563122	65658516	1.39424	1.39424	48.5955	0	0
1383490_at	Shisa8	shisa family member 8 [Source:RGD Symbol;Acc:1563996]	ENSRNOG00000049407	7	123440163	123445613	-1.394	1.394	5.51359	0.0188902	0.0272018
1383385_at	Wdr78	WD repeat domain 78 [Source:RGD Symbol;Acc:1311027]	ENSRNOG00000006999	5	122551405	122642202	-1.39343	1.39343	66.1852	0	0
1383969_at	LOC102546648	uncharacterized LOC102546648 [Source:RGD Symbol;Acc:7541917]	ENSRNOG00000023233	1	99486253	99496209	1.39341	1.39341	90.0408	0	0
1387134_at	Slfn4	schlafen 4 [Source:RGD Symbol;Acc:620455]	ENSRNOG00000057092	10	70411738	70435156	1.39318	1.39318	17.0135	5.4454e-05	0.000218031
1374098_at	Egfl8	EGF-like-domain, multiple 8 [Source:RGD Symbol;Acc:1549706]	ENSRNOG00000000436	20	4378206	4380600	1.39298	1.39298	47.8526	0	0
1384681_at	Frmd4b	FERM domain containing 4B [Source:RGD Symbol;Acc:620172]	ENSRNOG00000007764	4	129658840	129846642	1.39287	1.39287	86.9122	0	0
1368223_at	Adamts1	ADAM metallopeptidase with thrombospondin type 1 motif, 1 [Source:RGD Symbol;Acc:621241]	ENSRNOG00000001607	11	25342126	25350974	1.39242	1.39242	35.4217	0	0
1378007_at	RGD1306148						-1.3921	1.3921	94.6695	0	0
1377856_at	Zfyve27	zinc finger FYVE-type containing 27 [Source:RGD Symbol;Acc:735177]	ENSRNOG00000014903	1	261415191	261438539	1.39052	1.39052	111.07	0	0
1383568_at	Tube1	tubulin, epsilon 1 [Source:RGD Symbol;Acc:1306048]	ENSRNOG00000000598	20	44220840	44238830	-1.38967	1.38967	57.5677	0	0
1387663_at	Gmfb	glia maturation factor, beta [Source:RGD Symbol;Acc:70910]	ENSRNOG00000047250	15	23601368	23606634	-1.3896	1.3896	11.9723	0.000587807	0.00165771
1370892_at	C4a /// C4b /// LOC103689965	complement component 4A (Rodgers blood group) [Source:RGD Symbol;Acc:620005]	ENSRNOG00000000443	20	4302347	4508214	1.38954	1.38954	25.6908	1.12459e-06	6.87283e-06
1395799_at	Itsn2	intersectin 2 [Source:RGD Symbol;Acc:1590890]	ENSRNOG00000046741	6	30098380	30187337	-1.38916	1.38916	8.83098	0.00297147	0.00629122
1374553_at	Fam32a	family with sequence similarity 32, member A [Source:RGD Symbol;Acc:1561287]	ENSRNOG00000039528	16	19304529	19308842	1.38811	1.38811	95.1098	0	0
1382055_at	LOC103692165 /// Rtkn	rhotekin [Source:RGD Symbol;Acc:9129186]	ENSRNOG00000009022	4	114835064	114850701	-1.38782	1.38782	82.6076	0	0
1373102_at	Cdh13	cadherin 13 [Source:RGD Symbol;Acc:619745]	ENSRNOG00000014371	19	50848736	51972103	1.38761	1.38761	188.227	0	0
1379402_at	Abcc4	ATP binding cassette subfamily C member 4 [Source:RGD Symbol;Acc:620266]	ENSRNOG00000010064	15	103696557	103927592	1.38718	1.38718	24.4677	2.19e-06	1.2736e-05
1376689_at	Ikbip	IKBKB interacting protein [Source:RGD Symbol;Acc:1305457]	ENSRNOG00000008247	7	31784438	31803194	1.38697	1.38697	43.3818	0	0
1384543_at	LOC100910821						1.38587	1.38587	82.595	0	0
1397696_at	RGD1307830	similar to cDNA sequence BC003331 [Source:RGD Symbol;Acc:1307830]	ENSRNOG00000002473	13	67583621	67609469	-1.38479	1.38479	48.2611	0	0
1377901_at	Fbxw8	F-box and WD repeat domain containing 8 [Source:RGD Symbol;Acc:1306032]	ENSRNOG00000001126	12	44046217	44138138	-1.38419	1.38419	59.5057	0	0
1397395_at	Gstcd	Gse1 coiled-coil protein [Source:RGD Symbol;Acc:1562686]	ENSRNOG00000017489	19	54060622	54148970	-1.38269	1.38269	51.7495	0	0
1384975_at	Ermp1	endoplasmic reticulum metallopeptidase 1 [Source:RGD Symbol;Acc:727831]	ENSRNOG00000010915	1	247787582	247821728	-1.38251	1.38251	17.1635	5.16129e-05	0.000208563
1394502_at	Smim19	small integral membrane protein 19 [Source:RGD Symbol;Acc:2318364]	ENSRNOG00000024930	16	74408183	74422215	-1.38187	1.38187	70.9252	0	0
1390793_at	Ttc33	tetratricopeptide repeat domain 33 [Source:RGD Symbol;Acc:1564042]	ENSRNOG00000013217	2	54897424	54939514	1.38148	1.38148	92.2817	0	0
1370107_at	Ctrl	chymotrypsin-like [Source:RGD Symbol;Acc:621501]	ENSRNOG00000019353	19	37905864	37907714	1.38136	1.38136	77.8219	0	0
1377830_a_at	Fuom /// LOC100911225	fucose mutarotase [Source:RGD Symbol;Acc:1311186]	ENSRNOG00000047000	1	141832774	141836250	1.3813	1.3813	123.089	0	0
1394077_at	Rnd3	Rho family GTPase 3 [Source:RGD Symbol;Acc:1359690]	ENSRNOG00000004624	3	36642587	36660758	1.38074	1.38074	23.3795	3.72891e-06	2.05999e-05
1376834_at	Atm	ATM serine/threonine kinase [Source:RGD Symbol;Acc:1593265]	ENSRNOG00000029773	8	58015940	58120045	1.38042	1.38042	67.0406	0	0
1376108_at	LOC102554398						1.38019	1.38019	98.9809	0	0
1370864_at	Col1a1	collagen type I alpha 1 chain [Source:RGD Symbol;Acc:61817]	ENSRNOG00000003897	10	82745801	82762789	1.38007	1.38007	15.1641	0.000126842	0.000452598
1382040_at	Eprs	glutamyl-prolyl-tRNA synthetase [Source:RGD Symbol;Acc:1310952]	ENSRNOG00000002393	13	103300932	103371577	-1.37991	1.37991	11.3519	0.000801006	0.00215167
1383448_at	Irf9	interferon regulatory factor 9 [Source:RGD Symbol;Acc:1308766]	ENSRNOG00000019478	15	34282936	34288138	1.37973	1.37973	70.019	0	0
1371153_a_at	Glra2	glycine receptor, alpha 2 [Source:RGD Symbol;Acc:2705]	ENSRNOG00000003313	X	30612903	30831483	-1.37914	1.37914	17.7612	3.88872e-05	0.000163062
1394446_at	Dnm3	dynamin 3 [Source:RGD Symbol;Acc:727949]	ENSRNOG00000026490	13	79910382	80379929	-1.37827	1.37827	87.5279	0	0
1369692_at	Tnr	tenascin R [Source:RGD Symbol;Acc:3886]	ENSRNOG00000002468	13	77485113	77678437	-1.37826	1.37826	24.0707	2.48594e-06	1.42134e-05
1374929_at	Ccdc126	coiled-coil domain containing 126 [Source:RGD Symbol;Acc:1561171]	ENSRNOG00000009322	4	78981987	79003053	1.37815	1.37815	61.4418	0	0
1388324_at	Nit1	nitrilase 1 [Source:RGD Symbol;Acc:727821]	ENSRNOG00000003881	13	89722374	89725806	-1.37772	1.37772	183.431	0	0
1369369_at	Kcnb2	potassium voltage-gated channel subfamily B member 2 [Source:RGD Symbol;Acc:621349]	ENSRNOG00000028991	5	2980046	2982603	-1.37734	1.37734	22.0142	6.5108e-06	3.36534e-05
1381014_at	Ifi44	interferon-induced protein 44 [Source:RGD Symbol;Acc:1310523]	ENSRNOG00000022218	2	256897772	256915569	1.37687	1.37687	21.1617	8.93756e-06	4.43883e-05
1396103_at	Cmbl	carboxymethylenebutenolidase homolog [Source:RGD Symbol;Acc:1306952]	ENSRNOG00000011260	2	84645084	84666835	1.37643	1.37643	35.3059	0	0
1375531_at	Lrig3	leucine-rich repeats and immunoglobulin-like domains 3 [Source:RGD Symbol;Acc:1561255]	ENSRNOG00000007654	7	69213147	69263142	1.37603	1.37603	31.9884	1.18378e-07	8.63405e-07
1387403_at	Rgs8	regulator of G-protein signaling 8 [Source:RGD Symbol;Acc:3571]	ENSRNOG00000002369	13	71086745	71141075	-1.3758	1.3758	54.5252	0	0
1369809_at	Htr1a	5-hydroxytryptamine receptor 1A [Source:RGD Symbol;Acc:2845]	ENSRNOG00000010254	2	36246628	36247896	-1.37524	1.37524	27.7922	4.73513e-07	3.15522e-06
1369770_at	Sstr1	somatostatin receptor 1 [Source:RGD Symbol;Acc:3762]	ENSRNOG00000048145	6	79254339	79258611	-1.37502	1.37502	51.8902	0	0
1389166_at	Cib2	calcium and integrin binding family member 2 [Source:RGD Symbol;Acc:1308718]	ENSRNOG00000059834	8	59123079	59139946	-1.37461	1.37461	62.1575	0	0
1368420_at	Cp	ceruloplasmin [Source:RGD Symbol;Acc:2387]	ENSRNOG00000011913	2	104744461	104799853	1.37412	1.37412	17.8366	3.74667e-05	0.000157788
1379681_at	Ttc22	tetratricopeptide repeat domain 22 [Source:RGD Symbol;Acc:1561518]	ENSRNOG00000007189	5	126226291	126244538	-1.37324	1.37324	42.276	0	0
1377890_at	LOC689574	hypothetical protein LOC689574 [Source:RGD Symbol;Acc:1591053]	ENSRNOG00000046109	4	62780596	62790422	1.37247	1.37247	34.8315	5.91891e-08	4.75947e-07
1380118_at	Fdxacb1	ferredoxin-fold anticodon binding domain containing 1 [Source:RGD Symbol;Acc:1562252]	ENSRNOG00000010743	8	55196758	55201199	-1.3719	1.3719	30.4005	1.18378e-07	8.63405e-07
1387372_at	Slc6a13	solute carrier family 6 member 13 [Source:RGD Symbol;Acc:620788]	ENSRNOG00000012876	4	153874852	153912155	1.3718	1.3718	14.5981	0.000162356	0.000560315
1387068_at	Arc	activity-regulated cytoskeleton-associated protein [Source:RGD Symbol;Acc:62037]	ENSRNOG00000043465	7	115907097	115910541	1.37175	1.37175	11.3349	0.000808523	0.00216607
1394527_at	Ripk2	receptor-interacting serine-threonine kinase 2 [Source:RGD Symbol;Acc:1309167]	ENSRNOG00000009389	5	29838747	29870735	1.37164	1.37164	105.285	0	0
1367594_at	Bgn	biglycan [Source:RGD Symbol;Acc:2207]	ENSRNOG00000055962	X	157319046	157331204	1.37107	1.37107	24.436	2.19e-06	1.2736e-05
1392499_at	Pfas						1.36873	1.36873	118.983	0	0
1372601_at	Atf5	activating transcription factor 5 [Source:RGD Symbol;Acc:628902]	ENSRNOG00000020060	1	100808241	100810522	1.36847	1.36847	29.987	1.77567e-07	1.26453e-06
1368688_at	Ntsr2	neurotensin receptor 2 [Source:RGD Symbol;Acc:70962]	ENSRNOG00000049054	6	41917132	41923542	1.36788	1.36788	77.7881	0	0
1382072_at	Olfml2a	olfactomedin-like 2A [Source:RGD Symbol;Acc:1311651]	ENSRNOG00000014034	3	23223479	23259321	1.3672	1.3672	25.4864	1.24297e-06	7.53522e-06
1399107_at	Smim8	small integral membrane protein 8 [Source:RGD Symbol;Acc:1305158]	ENSRNOG00000023035	5	50230619	50239458	1.36694	1.36694	58.358	0	0
1373642_at	Paqr6	progestin and adipoQ receptor family member 6 [Source:RGD Symbol;Acc:1584722]	ENSRNOG00000026059	2	187737770	187741696	1.3665	1.3665	78.7557	0	0
1369182_at	F3	coagulation factor III, tissue factor [Source:RGD Symbol;Acc:2587]	ENSRNOG00000011800	2	225310624	225322272	-1.36647	1.36647	27.2036	5.91891e-07	3.86249e-06
1379776_at	Erich3	glutamate-rich 3 [Source:RGD Symbol;Acc:1593279]	ENSRNOG00000009533	2	260997497	261032821	1.36632	1.36632	58.4749	0	0
1392467_at	Impa2	inositol monophosphatase 2 [Source:RGD Symbol;Acc:628692]	ENSRNOG00000018516	18	63016577	63047781	-1.36618	1.36618	92.1311	0	0
1393410_at	Cntnap2	contactin associated protein-like 2 [Source:RGD Symbol;Acc:1307076]	ENSRNOG00000006617	4	75325651	77023138	-1.36572	1.36572	71.4818	0	0
1371079_at	Fcgr2b	Fc fragment of IgG receptor IIb [Source:RGD Symbol;Acc:631331]	ENSRNOG00000046452	13	89327794	89433815	1.36554	1.36554	8.09827	0.00440568	0.00862668
1376197_at	Tcf7	transcription factor 7 (T-cell specific, HMG-box) [Source:RGD Symbol;Acc:1305894]	ENSRNOG00000005872	10	37617279	37645802	1.36511	1.36511	31.3948	1.18378e-07	8.63405e-07
1375024_at	Tyw3	tRNA-yW synthesizing protein 3 homolog [Source:RGD Symbol;Acc:1559623]	ENSRNOG00000028328	2	260861790	260884449	1.36476	1.36476	63.3693	0	0
1388102_at	Ptgr1	prostaglandin reductase 1 [Source:RGD Symbol;Acc:621195]	ENSRNOG00000015072	5	76110738	76129441	1.36429	1.36429	50.4921	0	0
1388213_a_at	RT1-S3	RT1 class Ib, locus S3 [Source:RGD Symbol;Acc:735037]	ENSRNOG00000000777	20	3176107	3179818	-1.3631	1.3631	31.4566	1.18378e-07	8.63405e-07
1391699_at	Polr2f	RNA polymerase II subunit F [Source:RGD Symbol;Acc:708567]	ENSRNOG00000011214	7	120380544	120390954	1.36287	1.36287	92.3305	0	0
1375170_at	S100a11	S100 calcium binding protein A11 [Source:RGD Symbol;Acc:1303295]	ENSRNOG00000010105	2	193866951	193868502	1.36246	1.36246	21.5985	7.45783e-06	3.78564e-05
1379475_at	Slx4ip	SLX4 interacting protein [Source:RGD Symbol;Acc:1563120]	ENSRNOG00000007430	3	129885826	130069390	1.36237	1.36237	85.1384	0	0
1394756_at	Rbm26	RNA binding motif protein 26 [Source:RGD Symbol;Acc:1308297]	ENSRNOG00000009836	15	89266710	89339323	-1.36181	1.36181	48.9282	0	0
1389966_at	Col6a3	collagen type VI alpha 3 chain [Source:RGD Symbol;Acc:1308704]	ENSRNOG00000019648	9	97926787	98004546	1.36159	1.36159	17.9027	3.61645e-05	0.000152778
1393615_at	Deptor	DEP domain containing MTOR-interacting protein [Source:RGD Symbol;Acc:1561030]	ENSRNOG00000004328	7	94795214	94995809	-1.36153	1.36153	15.9379	8.83693e-05	0.000330616
1389780_at	Tfpi	tissue factor pathway inhibitor [Source:RGD Symbol;Acc:61914]	ENSRNOG00000005039	3	71852744	71893618	1.36135	1.36135	52.0071	0	0
1370019_at	Sult1a1	sulfotransferase family 1A member 1 [Source:RGD Symbol;Acc:3767]	ENSRNOG00000019342	1	198100586	198104109	1.36134	1.36134	25.4674	1.24297e-06	7.53522e-06
1390031_at	Orai1	ORAI calcium release-activated calcium modulator 1 [Source:RGD Symbol;Acc:1311873]	ENSRNOG00000001336	12	38981927	38995570	-1.36024	1.36024	67.1038	0	0
1383726_at	Rgs7bp	regulator of G-protein signaling 7-binding protein [Source:RefSeq peptide;Acc:NP_001012347]	ENSRNOG00000013389	2	35077504	35104963	-1.36001	1.36001	57.742	0	0
1389433_at	Mkks	McKusick-Kaufman syndrome [Source:RGD Symbol;Acc:1308814]	ENSRNOG00000006705	3	129866545	129884810	1.35937	1.35937	92.36	0	0
1370410_at	Igsf1	immunoglobulin superfamily, member 1 [Source:RGD Symbol;Acc:631402]	ENSRNOG00000007600	X	136792643	136807885	-1.35894	1.35894	33.4604	5.91891e-08	4.75947e-07
1383851_at	Ccdc96	coiled-coil domain containing 96 [Source:RGD Symbol;Acc:1305153]	ENSRNOG00000006575	14	79443543	79445471	1.35868	1.35868	42.882	0	0
1370004_at	H2afy	H2A histone family, member Y [Source:RGD Symbol;Acc:621462]	ENSRNOG00000011523	17	9282675	9344678	1.35865	1.35865	40.249	0	0
1395343_at	Tm9sf3	transmembrane 9 superfamily member 3 [Source:RGD Symbol;Acc:1564625]	ENSRNOG00000013443	1	260469043	260517323	-1.3586	1.3586	17.2922	4.87126e-05	0.000198319
1394038_at	Sept10	septin 10 [Source:RGD Symbol;Acc:1359307]	ENSRNOG00000049507	20	28722580	28814636	1.35858	1.35858	46.9284	0	0
1396308_at	LOC688126						1.35838	1.35838	33.266	5.91891e-08	4.75947e-07
1395053_at	Pds5b	PDS5 cohesin associated factor B [Source:RGD Symbol;Acc:1310838]	ENSRNOG00000001098	12	660011	794042	-1.35776	1.35776	31.7342	1.18378e-07	8.63405e-07
1398271_at	Pclo	piccolo (presynaptic cytomatrix protein) [Source:RGD Symbol;Acc:69406]	ENSRNOG00000005726	4	16454904	17058921	-1.35724	1.35724	11.9044	0.000608523	0.00170832
1392545_at	Tfap2b	transcription factor AP-2 beta [Source:RGD Symbol;Acc:1306321]	ENSRNOG00000011823	9	25410669	25440411	1.35716	1.35716	26.5551	9.47026e-07	6.0236e-06
1371331_at	Fstl1	follistatin-like 1 [Source:RGD Symbol;Acc:68955]	ENSRNOG00000002746	11	65782567	65845418	1.35703	1.35703	22.6984	5.20864e-06	2.76708e-05
1390502_at	RGD1309104	similar to RIKEN cDNA 1700025G04 gene [Source:RGD Symbol;Acc:1309104]	ENSRNOG00000028236	13	69265649	69385074	-1.35684	1.35684	24.6566	2.13081e-06	1.24397e-05
1368264_at	LOC100911599 /// Pex6						1.35616	1.35616	126.156	0	0
1397419_at	Mpp6	membrane palmitoylated protein 6 [Source:RGD Symbol;Acc:1311833]	ENSRNOG00000021579	4	79846521	79926703	1.3559	1.3559	55.7857	0	0
1374752_at	Mdfic	MyoD family inhibitor domain containing [Source:RGD Symbol;Acc:1309532]	ENSRNOG00000053787	4	42202838	42282496	1.35584	1.35584	16.0276	8.44629e-05	0.00031784
1377899_at	Tp53i3	tumor protein p53 inducible protein 3 [Source:RGD Symbol;Acc:1304982]	ENSRNOG00000005177	13	75105615	75143441	-1.35553	1.35553	57.8786	0	0
1367661_at	S100a6	S100 calcium binding protein A6 [Source:RGD Symbol;Acc:620264]	ENSRNOG00000011647	2	190007216	190008511	1.35544	1.35544	15.1748	0.00012625	0.00045096
1368753_at	Camkk2	calcium/calmodulin-dependent protein kinase kinase 2 [Source:RGD Symbol;Acc:620092]	ENSRNOG00000001309	12	39253409	39302601	-1.35536	1.35536	31.8717	1.18378e-07	8.63405e-07
1369957_at	Rgs5	regulator of G-protein signaling 5 [Source:RGD Symbol;Acc:3568]	ENSRNOG00000002730	13	87966758	88003035	-1.355	1.355	21.3203	8.40485e-06	4.20969e-05
1372240_at	Sgca	sarcoglycan, alpha [Source:RGD Symbol;Acc:1308062]	ENSRNOG00000003998	10	82770905	82785142	-1.3548	1.3548	41.6452	0	0
1387796_at	Alox15	arachidonate 15-lipoxygenase [Source:RGD Symbol;Acc:70493]	ENSRNOG00000019183	10	56953691	56962161	-1.3544	1.3544	48.4445	0	0
1397505_at	Kif1a	kinesin family member 1A [Source:RGD Symbol;Acc:1304996]	ENSRNOG00000023993	9	100171772	100253609	-1.35396	1.35396	12.7032	0.000408523	0.00122165
1395366_at	LOC102546433						1.35333	1.35333	47.8329	0	0
1395354_at	Lancl1	LanC like 1 [Source:RGD Symbol;Acc:69416]	ENSRNOG00000013557	9	74014656	74048244	-1.35315	1.35315	22.0481	6.45161e-06	3.33983e-05
1373465_at	Pqlc1	PQ loop repeat containing 1 [Source:RGD Symbol;Acc:1305223]	ENSRNOG00000059215	18	76770012	76805766	1.35164	1.35164	59.1562	0	0
1379002_at	Fam204a	family with sequence similarity 204, member A [Source:RGD Symbol;Acc:1305500]	ENSRNOG00000009830	1	281347536	281376834	-1.35123	1.35123	83.1285	0	0
1370290_at	Tubb5	tubulin, beta 5 class I [Source:RGD Symbol;Acc:628596]	ENSRNOG00000061216	20	3422461	3426371	1.35099	1.35099	130.844	0	0
1382358_at	Sox5	SRY box 5 [Source:RGD Symbol;Acc:620471]	ENSRNOG00000027869	4	178066165	178441547	-1.35097	1.35097	59.9889	0	0
1380329_at	Opalin	oligodendrocytic myelin paranodal and inner loop protein [Source:RGD Symbol;Acc:1307776]	ENSRNOG00000022386	1	260324028	260341723	1.35087	1.35087	12.5341	0.0004438	0.00130869
1389003_at	Rhobtb3	Rho-related BTB domain containing 3 [Source:RGD Symbol;Acc:1311683]	ENSRNOG00000012414	2	2627393	2683116	1.35071	1.35071	121.613	0	0
1373991_at	Kcnj16	potassium voltage-gated channel subfamily J member 16 [Source:RGD Symbol;Acc:61824]	ENSRNOG00000004713	10	99388130	99389898	1.35061	1.35061	6.38529	0.0114243	0.0183968
1379472_at	Nadsyn1	NAD synthetase 1 [Source:RGD Symbol;Acc:727801]	ENSRNOG00000020736	1	216985714	217013702	1.3504	1.3504	74.6977	0	0
1374247_at	Stab1	stabilin 1 [Source:RGD Symbol;Acc:2324745]	ENSRNOG00000018434	16	7222067	7250924	1.35029	1.35029	19.3861	1.84078e-05	8.37883e-05
1388212_a_at	RT1-S3	RT1 class Ib, locus S3 [Source:RGD Symbol;Acc:735037]	ENSRNOG00000000777	20	3176107	3179818	-1.35012	1.35012	31.6241	1.18378e-07	8.63405e-07
1386881_at	Igfbp3	insulin-like growth factor binding protein 3 [Source:RGD Symbol;Acc:2874]	ENSRNOG00000061910	14	87457647	87465374	1.34985	1.34985	32.8712	1.18378e-07	8.63405e-07
1389020_at	Islr	immunoglobulin superfamily containing leucine-rich repeat [Source:RGD Symbol;Acc:1596359]	ENSRNOG00000048924	8	62946732	62948720	1.34895	1.34895	37.074	0	0
1367679_at	Cd74	CD74 molecule [Source:RGD Symbol;Acc:2313]	ENSRNOG00000018735	18	56071478	56080849	1.34879	1.34879	9.5448	0.00202995	0.00461298
1371875_at	Manba	mannosidase beta [Source:RGD Symbol;Acc:1305785]	ENSRNOG00000052247	2	240668195	240760261	1.34737	1.34737	32.0861	1.18378e-07	8.63405e-07
1377042_at	Pcgf5	polycomb group ring finger 5 [Source:RGD Symbol;Acc:1583513]	ENSRNOG00000018532	1	254974789	255086207	1.34694	1.34694	89.3635	0	0
1370758_at	Rab15	RAB15, member RAS oncogene family [Source:RGD Symbol;Acc:735172]	ENSRNOG00000007364	6	99845954	99870024	-1.34652	1.34652	26.2129	1.0654e-06	6.57924e-06
1374628_at	Cryz	crystallin zeta [Source:RGD Symbol;Acc:1311639]	ENSRNOG00000028319	2	260884337	260911792	1.34609	1.34609	92.1167	0	0
1379654_at	Slx1b	SLX1 structure-specific endonuclease subunit homolog B (S. cerevisiae) [Source:RGD Symbol;Acc:1311568]	ENSRNOG00000019369	1	198112245	198120061	1.34586	1.34586	83.2769	0	0
1372805_at	Endod1	endonuclease domain containing 1 [Source:RGD Symbol;Acc:1310444]	ENSRNOG00000024757	8	12900830	12902262	1.34581	1.34581	299.535	0	0
1372438_at	Nit2	nitrilase family, member 2 [Source:RGD Symbol;Acc:1310494]	ENSRNOG00000027797	11	45462345	45473104	1.34571	1.34571	40.0888	0	0
1368416_at	Ibsp	integrin-binding sialoprotein [Source:RGD Symbol;Acc:2855]	ENSRNOG00000002158	14	6801204	6813945	1.34403	1.34403	47.7262	0	0
1373037_at	Ube2l6	ubiquitin-conjugating enzyme E2L 6 [Source:RGD Symbol;Acc:1307960]	ENSRNOG00000030467	3	72191533	72206188	1.3438	1.3438	30.5304	1.18378e-07	8.63405e-07
1389125_at	Mrpl1	mitochondrial ribosomal protein L1 [Source:RGD Symbol;Acc:1306850]	ENSRNOG00000002070	14	14951495	15008150	1.34353	1.34353	109.106	0	0
1371905_at	Tmem248	transmembrane protein 248 [Source:RGD Symbol;Acc:1303319]	ENSRNOG00000000893	12	29933906	29958050	-1.34325	1.34325	150.464	0	0
1398362_at	Notch2	notch 2 [Source:RGD Symbol;Acc:3188]	ENSRNOG00000018835	2	200187179	200320215	1.34256	1.34256	25.146	1.42054e-06	8.53166e-06
1380799_at	Grem2	gremlin 2, DAN family BMP antagonist [Source:RGD Symbol;Acc:1560008]	ENSRNOG00000003616	13	92894431	92988137	1.34253	1.34253	21.6472	7.28026e-06	3.7066e-05
1369704_at	Slc6a20						1.34242	1.34242	18.7841	2.49186e-05	0.000110065
1387283_at	Mx2	MX dynamin like GTPase 2 [Source:RGD Symbol;Acc:628821]	ENSRNOG00000001963	11	38035450	38059950	1.34232	1.34232	39.28	0	0
1382021_at	Pkd2	polycystin 2, transient receptor potential cation channel [Source:RGD Symbol;Acc:1559992]	ENSRNOG00000002146	14	6602004	6645257	1.34227	1.34227	28.3218	4.73513e-07	3.15522e-06
1374504_at	LOC100360750 /// Lsm6	Sm protein F-like [Source:RGD Symbol;Acc:2321508]	ENSRNOG00000049370	19	32770655	32785215	1.34226	1.34226	40.674	0	0
1375660_at	Sept8	septin 8 [Source:RGD Symbol;Acc:1308449]	ENSRNOG00000007462	10	38877422	38906482	-1.34158	1.34158	62.9673	0	0
1396327_at	Cyp2j10 /// Cyp2j3						-1.34155	1.34155	40.327	0	0
1388880_at	Slfn5	schlafen family member 5 [Source:RGD Symbol;Acc:1312025]	ENSRNOG00000021719	10	70298519	70312070	1.34128	1.34128	29.948	1.77567e-07	1.26453e-06
1372935_at	Tmem119	transmembrane protein 119 [Source:RGD Symbol;Acc:1307573]	ENSRNOG00000000700	12	48598647	48605704	-1.34116	1.34116	14.8333	0.000146315	0.000513519
1381445_at	Esrrg	estrogen-related receptor gamma [Source:RGD Symbol;Acc:1303236]	ENSRNOG00000002593	13	106463368	106683436	1.34095	1.34095	49.8149	0	0
1368140_at	Wnk1	WNK lysine deficient protein kinase 1 [Source:RGD Symbol;Acc:621141]	ENSRNOG00000009956	4	152452848	152578446	-1.34075	1.34075	25.3694	1.30216e-06	7.85894e-06
1374061_at	Cd302	CD302 molecule [Source:RGD Symbol;Acc:1307606]	ENSRNOG00000006623	3	46327383	46361092	1.34058	1.34058	30.8126	1.18378e-07	8.63405e-07
1370684_s_at	Huwe1	HECT, UBA and WWE domain containing 1, E3 ubiquitin protein ligase [Source:RGD Symbol;Acc:1561763]	ENSRNOG00000061262	X	21499934	21598876	-1.34013	1.34013	41.565	0	0
1370956_at	Dcn	decorin [Source:RGD Symbol;Acc:61895]	ENSRNOG00000004554	7	38742051	38782323	1.33914	1.33914	9.36336	0.00223628	0.00498833
1389430_at	Hsd17b7	hydroxysteroid (17-beta) dehydrogenase 7 [Source:RGD Symbol;Acc:2837]	ENSRNOG00000002826	13	88288046	88307988	1.33808	1.33808	67.5167	0	0
1367985_at	Alas2	5'-aminolevulinate synthase 2 [Source:RGD Symbol;Acc:2084]	ENSRNOG00000000167	X	23167696	23187341	-1.33797	1.33797	10.857	0.00103291	0.0026458
1391952_at	Trmt13	tRNA methyltransferase 13 homolog [Source:RGD Symbol;Acc:1565211]	ENSRNOG00000015140	2	219615420	219628997	-1.3378	1.3378	49.2196	0	0
1388569_at	Serpinf1	serpin family F member 1 [Source:RGD Symbol;Acc:631369]	ENSRNOG00000003172	10	62241756	62254287	1.33778	1.33778	7.62091	0.00573057	0.0106684
1368518_at	Cd53	Cd53 molecule [Source:RGD Symbol;Acc:2310]	ENSRNOG00000017874	2	209489279	209537087	1.3377	1.3377	12.4558	0.000462918	0.00135622
1377929_at	Cacna1e	calcium voltage-gated channel subunit alpha1 E [Source:RGD Symbol;Acc:2246]	ENSRNOG00000002863	13	71906702	72367980	-1.33736	1.33736	51.5178	0	0
1374004_at	Prepl	prolyl endopeptidase-like [Source:RGD Symbol;Acc:1310143]	ENSRNOG00000007326	6	8318979	8346197	-1.33734	1.33734	40.4903	0	0
1374396_at	Atp6v1c1	ATPase H+ transporting V1 subunit C1 [Source:RGD Symbol;Acc:1311082]	ENSRNOG00000004846	7	77678968	77716408	-1.3371	1.3371	86.174	0	0
1378849_at	LOC103694303 /// LOC501317 /// LOC501349						-1.33685	1.33685	73.6625	0	0
1383139_at	rnf141	ring finger protein 141 [Source:RGD Symbol;Acc:1303154]	ENSRNOG00000017900	1	175634551	175657485	1.33682	1.33682	193.953	0	0
1374302_at	Opn4	opsin 4 [Source:RGD Symbol;Acc:621701]	ENSRNOG00000053893	16	10943341	10952549	1.33672	1.33672	75.2422	0	0
1368547_at	Clec2d	C-type lectin domain family 2, member D [Source:RGD Symbol;Acc:620070]	ENSRNOG00000048726	4	162292305	162302156	-1.33653	1.33653	52.1163	0	0
1393492_at	Pcgf5	polycomb group ring finger 5 [Source:RGD Symbol;Acc:1583513]	ENSRNOG00000018532	1	254974789	255086207	1.33652	1.33652	104.955	0	0
1370829_at	Fntb	farnesyltransferase, CAAX box, beta [Source:RGD Symbol;Acc:620119]	ENSRNOG00000007660	6	99883959	99966988	-1.33638	1.33638	117.952	0	0
1373107_at	Alg1	ALG1, chitobiosyldiphosphodolichol beta-mannosyltransferase [Source:RGD Symbol;Acc:1310700]	ENSRNOG00000002883	10	10539930	10550138	-1.33612	1.33612	83.3121	0	0
1395036_at	Impad1 /// NEWGENE_1306455	inositol monophosphatase domain containing 1 [Source:RGD Symbol;Acc:1306455]	ENSRNOG00000046647	17	90188043	90218013	-1.33603	1.33603	21.6661	7.28026e-06	3.7066e-05
1389836_a_at	Timp3	TIMP metallopeptidase inhibitor 3 [Source:RGD Symbol;Acc:3865]	ENSRNOG00000004303	7	23544215	23594133	1.33598	1.33598	27.4475	5.32702e-07	3.49135e-06
1367993_at	Clip1	CAP-GLY domain containing linker protein 1 [Source:RGD Symbol;Acc:67404]	ENSRNOG00000001247	12	38345456	38452652	-1.33551	1.33551	67.7544	0	0
1369538_at	Cdk5r1	cyclin-dependent kinase 5 regulatory subunit 1 [Source:RGD Symbol;Acc:629472]	ENSRNOG00000021685	10	67862054	67863255	-1.33514	1.33514	11.3198	0.000815685	0.00217977
1371119_at	LOC360231						1.33512	1.33512	51.9665	0	0
1383573_at	Tshz1	teashirt zinc finger homeobox 1 [Source:RGD Symbol;Acc:1311684]	ENSRNOG00000016246	18	80862372	80865584	-1.33457	1.33457	6.08123	0.0135979	0.0210816
1392586_at	Ap5m1	adaptor-related protein complex 5, mu 1 subunit [Source:RGD Symbol;Acc:1308087]	ENSRNOG00000014148	15	25933483	25955745	-1.3344	1.3344	48.9686	0	0
1385849_at	Mchr1	melanin-concentrating hormone receptor 1 [Source:RGD Symbol;Acc:619841]	ENSRNOG00000018895	7	122456799	122459960	1.33339	1.33339	98.5639	0	0
1391701_at	Kat6a	lysine acetyltransferase 6A [Source:RGD Symbol;Acc:1304892]	ENSRNOG00000025174	16	73943455	74023005	-1.33307	1.33307	30.7887	1.18378e-07	8.63405e-07
1385099_at	Scel	sciellin [Source:RGD Symbol;Acc:1305102]	ENSRNOG00000024237	15	87704340	87820779	-1.333	1.333	62.024	0	0
1374109_at	Dgkq	diacylglycerol kinase, theta [Source:RGD Symbol;Acc:2320722]	ENSRNOG00000024112	14	2069409	2083370	1.33238	1.33238	61.449	0	0
1383516_at	Fgl2	fibrinogen-like 2 [Source:RGD Symbol;Acc:620170]	ENSRNOG00000012881	4	10323607	10329241	1.3323	1.3323	6.2852	0.0121012	0.0192694
1381875_at	Nmi	N-myc (and STAT) interactor [Source:RGD Symbol;Acc:1311721]	ENSRNOG00000027502	3	37458890	37480984	1.3322	1.3322	41.9514	0	0
1367838_at	Cth /// LOC103691744						1.33189	1.33189	17.0788	5.3211e-05	0.000214192
1389778_a_at	Tceb3						-1.33165	1.33165	67.6166	0	0
1387944_at	Haus1 /// NEWGENE_619909	HAUS augmin-like complex, subunit 1 [Source:RGD Symbol;Acc:619909]	ENSRNOG00000017067	18	74141481	74151950	1.33165	1.33165	32.9432	5.91891e-08	4.75947e-07
1377346_at	Ccdc149	coiled-coil domain containing 149 [Source:RGD Symbol;Acc:1582968]	ENSRNOG00000024454	14	60857989	60952088	1.33143	1.33143	119.525	0	0
1371310_s_at	Serpinh1	serpin family H member 1 [Source:RGD Symbol;Acc:69302]	ENSRNOG00000016831	1	164301010	164308317	1.33142	1.33142	16.1383	8.00829e-05	0.000303123
1390436_at	Vgll4	vestigial-like family member 4 [Source:RGD Symbol;Acc:1311653]	ENSRNOG00000007822	4	146779276	146839397	-1.3312	1.3312	39.8811	0	0
1392273_at	Letm2	leucine zipper and EF-hand containing transmembrane protein 2 [Source:RGD Symbol;Acc:1311220]	ENSRNOG00000026180	16	71241335	71261840	1.33033	1.33033	15.7189	9.90234e-05	0.000365042
1391861_at	Txlnb	taxilin beta [Source:RGD Symbol;Acc:1307979]	ENSRNOG00000060021	1	12915734	12961670	1.33021	1.33021	117.397	0	0
1374303_at	Alkbh2	alkB homolog 2, alpha-ketoglutarate-dependent dioxygenase [Source:RGD Symbol;Acc:1306377]	ENSRNOG00000028584	12	48257609	48262243	1.33017	1.33017	51.1117	0	0
1394984_at	Tnrc6a	trinucleotide repeat containing 6a [Source:RGD Symbol;Acc:1307268]	ENSRNOG00000024737	1	193076430	193146394	-1.32942	1.32942	64.9976	0	0
1391220_at	Esf1	ESF1 nucleolar pre-rRNA processing protein homolog [Source:RGD Symbol;Acc:1306067]	ENSRNOG00000004777	3	133178561	133232322	1.32929	1.32929	66.0021	0	0
1373240_at	Dhrs3	dehydrogenase/reductase 3 [Source:RGD Symbol;Acc:1305584]	ENSRNOG00000015736	5	162808646	162843383	1.32909	1.32909	61.3188	0	0
1369138_a_at	Park2						-1.32893	1.32893	24.876	1.89405e-06	1.12462e-05
1377183_at	Wwox	WW domain-containing oxidoreductase [Source:RGD Symbol;Acc:1309927]	ENSRNOG00000012030	19	46761570	46771478	1.32885	1.32885	93.8998	0	0
1390119_at	Sfrp2	secreted frizzled-related protein 2 [Source:RGD Symbol;Acc:735163]	ENSRNOG00000009465	2	182723854	182731764	1.32874	1.32874	21.1164	9.41107e-06	4.66035e-05
1370331_at	Il11ra1	interleukin 11 receptor subunit alpha 1 [Source:RGD Symbol;Acc:621332]	ENSRNOG00000015068	5	58151985	58159072	1.3284	1.3284	94.1624	0	0
1390128_at	Chmp1b						-1.32827	1.32827	35.8458	0	0
1390420_at	Cpxm1	carboxypeptidase X (M14 family), member 1 [Source:RGD Symbol;Acc:1306937]	ENSRNOG00000021220	3	122913886	122920684	1.32786	1.32786	9.45837	0.00212471	0.0047901
1383417_at	Bbs1	Bardet-Biedl syndrome 1 [Source:RGD Symbol;Acc:1307581]	ENSRNOG00000019832	1	220147327	220165678	1.32749	1.32749	28.0836	4.73513e-07	3.15522e-06
1379904_at	Trappc6a	trafficking protein particle complex 6A [Source:RGD Symbol;Acc:1591735]	ENSRNOG00000017468	1	80417310	80424445	-1.32728	1.32728	64.5647	0	0
1393716_at	Slc35f1	solute carrier family 35, member F1 [Source:RGD Symbol;Acc:1559576]	ENSRNOG00000000412	20	34258791	34420824	-1.32613	1.32613	24.3201	2.24919e-06	1.30244e-05
1388711_at	Il13ra1 /// LOC100360218	interleukin 13 receptor subunit alpha 1 [Source:RGD Symbol;Acc:628741]	ENSRNOG00000001713	11	74862804	74866451	1.32571	1.32571	18.6462	2.62208e-05	0.000114882
1395074_at	Glt8d2	glycosyltransferase 8 domain containing 2 [Source:RGD Symbol;Acc:1560432]	ENSRNOG00000033579	7	27174882	27192882	-1.32571	1.32571	40.1725	0	0
1389146_at	Fam107b	family with sequence similarity 107, member B [Source:RGD Symbol;Acc:1561482]	ENSRNOG00000014886	17	78489668	78561613	1.32553	1.32553	72.11	0	0
1393025_at	Usf3	upstream transcription factor family member 3 [Source:RGD Symbol;Acc:1560175]	ENSRNOG00000027756	11	61432064	61499557	1.32545	1.32545	36.5939	0	0
1392101_s_at	Rbsn	rabenosyn, RAB effector [Source:RGD Symbol;Acc:1305397]	ENSRNOG00000011391	4	124052300	124080906	-1.32524	1.32524	52.5199	0	0
1371209_at	RT1-CE4 /// RT1-CE5	RT1 class I, locus CE4 [Source:RGD Symbol;Acc:1598234]	ENSRNOG00000039744	20	4673658	4935887	1.32482	1.32482	62.621	0	0
1379451_at	Ssbp2	single-stranded DNA binding protein 2 [Source:RGD Symbol;Acc:1562968]	ENSRNOG00000016213	2	20431243	20702515	-1.32464	1.32464	50.5901	0	0
1388557_at	C7	complement C7 [Source:RGD Symbol;Acc:620318]	ENSRNOG00000061379	2	54709138	54777729	1.32454	1.32454	12.0989	0.000552826	0.00157344
1396000_at	Tmem144	transmembrane protein 144 [Source:RGD Symbol;Acc:1565845]	ENSRNOG00000010081	2	178585592	178616719	1.32413	1.32413	32.5378	1.18378e-07	8.63405e-07
1387330_at	Mepe	methylphosphate capping enzyme [Source:RGD Symbol;Acc:1560550]	ENSRNOG00000045911	12	21721837	21725435	-1.32392	1.32392	60.8939	0	0
1379529_at	Hmgn5 /// Hmgn5b	high mobility group nucleosome binding domain 5 [Source:RGD Symbol;Acc:6497694]	ENSRNOG00000049192	X	80134557	80142902	-1.3235	1.3235	21.9772	6.56999e-06	3.38948e-05
1378966_at	LOC103693540						1.3234	1.3234	59.043	0	0
1382902_at	Herc6	HECT and RLD domain containing E3 ubiquitin protein ligase family member 6 [Source:RGD Symbol;Acc:1561739]	ENSRNOG00000023969	4	88607518	88649216	-1.32327	1.32327	44.0773	0	0
1372657_at	Tmem106c	transmembrane protein 106C [Source:RGD Symbol;Acc:1311532]	ENSRNOG00000053269	7	139444994	139450589	1.32324	1.32324	69.6399	0	0
1391167_at	Htra4 /// Plekha2	HtrA serine peptidase 4 [Source:RGD Symbol;Acc:1306242]	ENSRNOG00000061160	16	71787966	71802763	-1.32293	1.32293	23.7374	3.13702e-06	1.76901e-05
1398685_at	Mta3	metastasis associated 1 family, member 3 [Source:RGD Symbol;Acc:1306803]	ENSRNOG00000004685	6	6908684	7031828	1.32289	1.32289	50.8798	0	0
1392794_at	LOC103692075						-1.3224	1.3224	33.7832	5.91891e-08	4.75947e-07
1378219_at	Sgtb	small glutamine rich tetratricopeptide repeat containing beta [Source:RGD Symbol;Acc:727976]	ENSRNOG00000011937	2	34186091	34219802	-1.32231	1.32231	8.89026	0.00288174	0.00614051
1393240_at	Efemp2	EGF-containing fibulin-like extracellular matrix protein 2 [Source:RGD Symbol;Acc:1359496]	ENSRNOG00000020587	1	220854403	220861420	1.32228	1.32228	19.5259	1.72832e-05	7.93882e-05
1371237_a_at	Mt1a /// Ttr						1.32222	1.32222	20.2907	1.24297e-05	5.9177e-05
1372870_at	Kdelr3	KDEL endoplasmic reticulum protein retention receptor 3 [Source:RGD Symbol;Acc:1311536]	ENSRNOG00000013577	7	120749752	120760160	1.32193	1.32193	23.75	3.13702e-06	1.76901e-05
1389277_at	RGD1306148	similar to KIAA0368 [Source:RGD Symbol;Acc:1306148]	ENSRNOG00000025076	5	75931293	76039760	1.32174	1.32174	58.9221	0	0
1372056_at	Cmtm6	CKLF-like MARVEL transmembrane domain containing 6 [Source:RGD Symbol;Acc:1307765]	ENSRNOG00000010951	8	122789453	122807560	1.32172	1.32172	26.4322	1.00621e-06	6.35541e-06
1395129_at	Rbm15	RNA binding motif protein 15 [Source:RGD Symbol;Acc:1592713]	ENSRNOG00000047499	2	210081770	210088949	-1.32162	1.32162	36.6766	0	0
1398707_at	LOC102555246						-1.32111	1.32111	9.36821	0.00223113	0.0049793
1371123_x_at	RT1-S3	RT1 class Ib, locus S3 [Source:RGD Symbol;Acc:735037]	ENSRNOG00000000777	20	3176107	3179818	-1.32104	1.32104	43.7188	0	0
1395630_at	Adcy9	adenylate cyclase 9 [Source:RGD Symbol;Acc:1304747]	ENSRNOG00000049768	10	11392625	11512600	1.32076	1.32076	56.055	0	0
1378888_at	Ndst3	N-deacetylase and N-sulfotransferase 3 [Source:RGD Symbol;Acc:1310960]	ENSRNOG00000015781	2	227738650	227890077	1.32063	1.32063	25.7022	1.12459e-06	6.87283e-06
1387232_at	Bmp4	bone morphogenetic protein 4 [Source:RGD Symbol;Acc:2213]	ENSRNOG00000009694	15	20776054	20822740	1.3203	1.3203	31.5776	1.18378e-07	8.63405e-07
1388687_at	Dhdds	dehydrodolichyl diphosphate synthase subunit [Source:RGD Symbol;Acc:1311560]	ENSRNOG00000014665	5	152199584	152227677	1.32	1.32	71.1617	0	0
1387359_at	Stx1a	syntaxin 1A [Source:RGD Symbol;Acc:69430]	ENSRNOG00000029165	12	24682041	24710019	-1.31974	1.31974	20.5608	1.15419e-05	5.57518e-05
1396923_at	Ophn1	oligophrenin 1 [Source:RGD Symbol;Acc:1563435]	ENSRNOG00000026573	X	68189161	68563137	1.3192	1.3192	29.7814	1.77567e-07	1.26453e-06
1389039_at	Nrp2	neuropilin 2 [Source:RGD Symbol;Acc:621442]	ENSRNOG00000031232	9	69497121	69612087	1.31878	1.31878	43.3484	0	0
1399106_at	Myeov2						1.31874	1.31874	203.655	0	0
1390525_a_at	Stra6	stimulated by retinoic acid 6 [Source:RGD Symbol;Acc:1307551]	ENSRNOG00000008312	8	62925357	62944437	1.3187	1.3187	14.9874	0.000136786	0.000483629
1398289_a_at	Crhr1	corticotropin releasing hormone receptor 1 [Source:RGD Symbol;Acc:61276]	ENSRNOG00000004900	10	92191718	92232645	-1.31853	1.31853	38.2628	0	0
1387146_a_at	Ednrb	endothelin receptor type B [Source:RGD Symbol;Acc:2536]	ENSRNOG00000010997	15	88006977	88036354	1.31841	1.31841	23.6925	3.2554e-06	1.83044e-05
1390743_at	Blcap	bladder cancer associated protein [Source:RGD Symbol;Acc:621666]	ENSRNOG00000024437	3	154040166	154042099	-1.31823	1.31823	23.6792	3.31459e-06	1.86218e-05
1378402_at	Grhl3	grainyhead-like transcription factor 3 [Source:RGD Symbol;Acc:1308320]	ENSRNOG00000029427	5	153893039	153924896	-1.31795	1.31795	41.6857	0	0
1372499_at	Ankrd24 /// LOC100909645	ankyrin repeat domain 24 [Source:RGD Symbol;Acc:1311385]	ENSRNOG00000006759	7	10917367	10936415	-1.31751	1.31751	48.6371	0	0
1382308_at	Rc3h2	ring finger and CCCH-type domains 2 [Source:RGD Symbol;Acc:1304833]	ENSRNOG00000009196	3	21623041	21670014	1.31743	1.31743	23.4892	3.72891e-06	2.05999e-05
1389640_at	LOC102554622						1.31734	1.31734	28.2249	4.73513e-07	3.15522e-06
1383367_at	Samd14	sterile alpha motif domain containing 14 [Source:RGD Symbol;Acc:1306138]	ENSRNOG00000004155	10	82823918	82833867	1.31724	1.31724	61.616	0	0
1368885_at	Entpd1 /// LOC103689954	ectonucleoside triphosphate diphosphohydrolase 1 [Source:RGD Symbol;Acc:69265]	ENSRNOG00000014574	1	259739955	259819494	1.31702	1.31702	35.486	0	0
1375130_at	Zfand5	zinc finger AN1-type containing 5 [Source:RGD Symbol;Acc:1310776]	ENSRNOG00000018107	1	238843338	238852566	-1.31691	1.31691	14.7088	0.000155667	0.00054164
1387707_at	Slc2a3	solute carrier family 2 member 3 [Source:RGD Symbol;Acc:3706]	ENSRNOG00000008376	4	155408233	155631856	-1.31679	1.31679	13.3058	0.000303226	0.000948561
1374958_at	Adpgk	ADP-dependent glucokinase [Source:RGD Symbol;Acc:1306103]	ENSRNOG00000026178	8	64088913	64116832	-1.31672	1.31672	69.7141	0	0
1385329_at	Cdadc1	cytidine and dCMP deaminase domain containing 1 [Source:RGD Symbol;Acc:1311845]	ENSRNOG00000012209	15	39882210	39893979	1.3167	1.3167	31.2482	1.18378e-07	8.63405e-07
1369459_at	Pip4k2b	phosphatidylinositol-5-phosphate 4-kinase type 2 beta [Source:RGD Symbol;Acc:621710]	ENSRNOG00000013030	10	85658324	85684138	-1.31603	1.31603	12.5587	0.000437348	0.00129078
1384390_at	Jarid2	jumonji and AT-rich interaction domain containing 2 [Source:RGD Symbol;Acc:1591663]	ENSRNOG00000045918	17	20184245	20364714	-1.31578	1.31578	49.6422	0	0
1395260_at	Sppl2a	signal peptide peptidase-like 2A [Source:RGD Symbol;Acc:1563001]	ENSRNOG00000011652	3	119361655	119405453	1.31577	1.31577	65.69	0	0
1384314_at	Mtif2	mitochondrial translational initiation factor 2 [Source:RGD Symbol;Acc:1303046]	ENSRNOG00000004161	14	113945843	113965745	1.31576	1.31576	106.886	0	0
1387913_at	Cyp2d4	cytochrome P450, family 2, subfamily d, polypeptide 4 [Source:RGD Symbol;Acc:620640]	ENSRNOG00000032261	7	123599266	123608436	1.31562	1.31562	69.7534	0	0
1383191_at	Ppp1r1a	protein phosphatase 1, regulatory (inhibitor) subunit 1A [Source:RGD Symbol;Acc:62018]	ENSRNOG00000036827	7	145146481	145154131	1.31542	1.31542	34.2794	5.91891e-08	4.75947e-07
1370885_at	Ctsz	cathepsin Z [Source:RGD Symbol;Acc:708479]	ENSRNOG00000050697	3	172527107	172537877	1.31524	1.31524	17.4879	4.46286e-05	0.00018401
1397013_at	Zdhhc23	zinc finger, DHHC-type containing 23 [Source:RGD Symbol;Acc:1303254]	ENSRNOG00000060348	11	61661310	61676684	1.31523	1.31523	48.6039	0	0
1382765_at	LOC691918	similar to Centrosomal protein of 27 kDa (Cep27 protein) [Source:RGD Symbol;Acc:1593362]	ENSRNOG00000046745	3	112385601	112396032	-1.31519	1.31519	38.5625	0	0
1397537_at	LOC102556259 /// LOC301748						1.31496	1.31496	84.0322	0	0
1375612_at	Hnrnpa1	heterogeneous nuclear ribonucleoprotein A1 [Source:RGD Symbol;Acc:69234]	ENSRNOG00000036839	7	144865608	144871585	1.31496	1.31496	13.1929	0.000320627	0.000993836
1397886_at	Zc3h8	zinc finger CCCH type containing 8 [Source:RGD Symbol;Acc:1310458]	ENSRNOG00000017647	3	121471810	121488540	-1.31482	1.31482	44.8125	0	0
1372112_at	Trim5						1.3146	1.3146	48.5164	0	0
1375704_at	Atf7ip	activating transcription factor 7 interacting protein [Source:RGD Symbol;Acc:1306030]	ENSRNOG00000008870	4	170518673	170559532	-1.31397	1.31397	40.6206	0	0
1378462_at	Mtap	methylthioadenosine phosphorylase [Source:RGD Symbol;Acc:1310114]	ENSRNOG00000006615	5	107711077	107777530	1.31389	1.31389	18.897	2.34389e-05	0.000104344
1391687_at	Dtna	dystrobrevin, alpha [Source:RGD Symbol;Acc:1561985]	ENSRNOG00000016671	18	14471213	14657332	-1.31365	1.31365	21.4787	7.6354e-06	3.85846e-05
1395338_at	Lrpprc	leucine-rich pentatricopeptide repeat containing [Source:RGD Symbol;Acc:1306575]	ENSRNOG00000005877	6	7984019	8066868	-1.31361	1.31361	14.0371	0.000213732	0.000707923
1390585_at	Masp1	mannan-binding lectin serine peptidase 1 [Source:RGD Symbol;Acc:620213]	ENSRNOG00000001827	11	80736576	80803382	1.31354	1.31354	32.2796	1.18378e-07	8.63405e-07
1387435_at	St8sia3	ST8 alpha-N-acetyl-neuraminide alpha-2,8-sialyltransferase 3 [Source:RGD Symbol;Acc:3680]	ENSRNOG00000018305	18	59748444	59755226	-1.3133	1.3133	13.582	0.000264398	0.00084422
1372187_at	Prkd3	protein kinase D3 [Source:RGD Symbol;Acc:1310236]	ENSRNOG00000005289	6	1548415	1622196	1.31296	1.31296	31.5468	1.18378e-07	8.63405e-07
1393371_at	LOC102552284						-1.31255	1.31255	48.8378	0	0
1374778_at	Ctsc	cathepsin C [Source:RGD Symbol;Acc:2445]	ENSRNOG00000016496	1	151918571	151949983	1.31222	1.31222	28.1624	4.73513e-07	3.15522e-06
1369044_a_at	Pde4b	phosphodiesterase 4B [Source:RGD Symbol;Acc:3280]	ENSRNOG00000005905	5	121952977	122136814	-1.31212	1.31212	69.2363	0	0
1391099_at	Pramef8	PRAME family member 8 [Source:RGD Symbol;Acc:1564061]	ENSRNOG00000027278	5	162183327	162199050	-1.31193	1.31193	75.7069	0	0
1373092_at	Tgfbr3	transforming growth factor beta receptor 3 [Source:RGD Symbol;Acc:61821]	ENSRNOG00000002093	14	3506339	3682545	1.31191	1.31191	33.0541	5.91891e-08	4.75947e-07
1382524_at	Zbtb20	zinc finger and BTB domain containing 20 [Source:RGD Symbol;Acc:1560387]	ENSRNOG00000056716	11	62014925	62451184	-1.31183	1.31183	14.347	0.000184729	0.000627322
1380318_at	Cemip	cell migration-inducing hyaluronan binding protein [Source:RGD Symbol;Acc:1305254]	ENSRNOG00000012442	1	146069771	146226462	1.31168	1.31168	40.824	0	0
1387398_at	Pkia	cAMP-dependent protein kinase inhibitor alpha [Source:RGD Symbol;Acc:621021]	ENSRNOG00000012095	2	96595088	96668222	1.31137	1.31137	93.9382	0	0
1371708_at	Car6	carbonic anhydrase 6 [Source:RGD Symbol;Acc:70516]	ENSRNOG00000021355	5	167226246	167244786	1.31131	1.31131	28.328	4.73513e-07	3.15522e-06
1382145_at	Slc7a4	solute carrier family 7, member 4 [Source:RGD Symbol;Acc:1305905]	ENSRNOG00000001874	11	87446382	87449940	1.31123	1.31123	74.4793	0	0
1399083_at	Abhd11	abhydrolase domain containing 11 [Source:RGD Symbol;Acc:1304681]	ENSRNOG00000018910	12	24722283	24724997	1.31101	1.31101	72.6313	0	0
1371013_at	Gria1	glutamate ionotropic receptor AMPA type subunit 1 [Source:RGD Symbol;Acc:621531]	ENSRNOG00000045816	10	42614713	42760200	-1.31087	1.31087	28.8455	3.55135e-07	2.43086e-06
1369753_at	Camk4	calcium/calmodulin-dependent protein kinase IV [Source:RGD Symbol;Acc:2264]	ENSRNOG00000020478	18	25749098	25965957	-1.31084	1.31084	15.6046	0.000103818	0.000379521
1374065_at	Met	MET proto-oncogene, receptor tyrosine kinase [Source:RGD Symbol;Acc:3082]	ENSRNOG00000052745	4	44774741	44852665	1.31049	1.31049	32.4552	1.18378e-07	8.63405e-07
1378094_at	Phldb2	pleckstrin homology-like domain, family B, member 2 [Source:RGD Symbol;Acc:1591402]	ENSRNOG00000002171	11	57265732	57481589	1.31049	1.31049	17.8631	3.69932e-05	0.000156133
1376255_at	Map4k1	mitogen activated protein kinase kinase kinase kinase 1 [Source:RGD Symbol;Acc:1305463]	ENSRNOG00000020505	1	87938042	87959569	1.31026	1.31026	25.505	1.18378e-06	7.2086e-06
1387690_at	Casp3	caspase 3 [Source:RGD Symbol;Acc:2275]	ENSRNOG00000010475	16	48845012	48863204	-1.31023	1.31023	19.3418	1.86446e-05	8.47523e-05
1384526_at	Tex15	testis expressed 15, meiosis and synapsis associated [Source:RGD Symbol;Acc:1311266]	ENSRNOG00000007748	16	62313263	62373253	1.31017	1.31017	44.5049	0	0
1380071_at	Parp12	poly (ADP-ribose) polymerase family, member 12 [Source:RGD Symbol;Acc:1308628]	ENSRNOG00000008196	4	66849554	66899914	1.31002	1.31002	18.8347	2.41492e-05	0.000107085
1390943_at	Rsrp1	arginine and serine rich protein 1 [Source:RGD Symbol;Acc:1359529]	ENSRNOG00000017309	5	153260930	153264669	-1.31001	1.31001	7.25622	0.00699663	0.0124631
1378082_at	Mettl11b	methyltransferase like 11B [Source:RGD Symbol;Acc:1564106]	ENSRNOG00000025415	13	81988926	82006005	-1.30989	1.30989	43.5126	0	0
1393262_at	LOC103691556						1.30968	1.30968	34.668	5.91891e-08	4.75947e-07
1382365_at	Nlk	nemo like kinase [Source:RGD Symbol;Acc:1561602]	ENSRNOG00000008704	10	65840052	65963932	-1.30959	1.30959	7.31918	0.00675632	0.0121464
1369844_at	Gabra3	gamma-aminobutyric acid type A receptor alpha3 subunit [Source:RGD Symbol;Acc:2648]	ENSRNOG00000056558	X	152414615	152642531	-1.30956	1.30956	8.41191	0.00370938	0.00750693
1395307_at	Anks1b	ankyrin repeat and sterile alpha motif domain containing 1B [Source:RGD Symbol;Acc:1565556]	ENSRNOG00000024870	7	30699476	31681182	-1.30945	1.30945	53.6358	0	0
1371433_at	Yap1	yes-associated protein 1 [Source:RGD Symbol;Acc:1306035]	ENSRNOG00000005933	8	6135493	6203579	1.30941	1.30941	37.2666	0	0
1376151_a_at	Irgm2						1.30931	1.30931	23.4513	3.72891e-06	2.05999e-05
1383273_a_at	Pcbp3	poly(rC) binding protein 3 [Source:RGD Symbol;Acc:1307430]	ENSRNOG00000001245	20	12429315	12629981	-1.30897	1.30897	5.49117	0.0191438	0.027465
1370180_at	Nudt4	nudix hydrolase 4 [Source:RGD Symbol;Acc:621355]	ENSRNOG00000009094	7	36643916	36660141	1.30862	1.30862	82.1683	0	0
1369271_at	Prkab2	protein kinase AMP-activated non-catalytic subunit beta 2 [Source:RGD Symbol;Acc:620905]	ENSRNOG00000018166	2	199831990	199847629	-1.30814	1.30814	34.6878	5.91891e-08	4.75947e-07
1367728_at	Tsn	translin [Source:RGD Symbol;Acc:621107]	ENSRNOG00000002319	13	34238717	34253910	1.30771	1.30771	37.6332	0	0
1398202_at	Mmp16	matrix metallopeptidase 16 [Source:RGD Symbol;Acc:620199]	ENSRNOG00000005708	5	31568419	31810484	1.30765	1.30765	18.6459	2.62208e-05	0.000114882
1379804_at	Snx27	sorting nexin family member 27 [Source:RGD Symbol;Acc:628705]	ENSRNOG00000020893	2	195738619	195821608	1.30745	1.30745	29.4387	2.36756e-07	1.66853e-06
1393335_at	Egfl6	EGF-like-domain, multiple 6 [Source:RGD Symbol;Acc:1563321]	ENSRNOG00000004275	X	29430831	29488739	1.307	1.307	61.2191	0	0
1375138_at	Timp3	TIMP metallopeptidase inhibitor 3 [Source:RGD Symbol;Acc:3865]	ENSRNOG00000004303	7	23544215	23594133	1.30677	1.30677	19.2	2.05386e-05	9.271e-05
1373032_at	Mustn1	musculoskeletal, embryonic nuclear protein 1 [Source:RGD Symbol;Acc:727804]	ENSRNOG00000017369	16	6962722	6964989	1.30631	1.30631	16.4582	6.93696e-05	0.000268028
1393491_at	Tbl1x	transducin (beta)-like 1 X-linked [Source:RGD Symbol;Acc:1563868]	ENSRNOG00000003686	X	44830849	44988551	1.3063	1.3063	12.7486	0.000399645	0.00119959
1372969_at	Fbxl3	F-box and leucine-rich repeat protein 3 [Source:RGD Symbol;Acc:1305660]	ENSRNOG00000059334	15	93647310	93667395	-1.3058	1.3058	99.5211	0	0
1374551_at	Ifi35	interferon-induced protein 35 [Source:RGD Symbol;Acc:1304553]	ENSRNOG00000020678	10	89358376	89366626	1.30575	1.30575	78.8717	0	0
1391332_at	Poln	DNA polymerase nu [Source:RGD Symbol;Acc:7675413]	ENSRNOG00000027929	14	81858737	82037747	-1.30568	1.30568	54.7994	0	0
1387197_at	LOC103690116 /// Omd	osteomodulin [Source:RGD Symbol;Acc:9400356]	ENSRNOG00000046658	17	14635184	14637832	1.3056	1.3056	15.9029	8.99083e-05	0.000335448
1389632_at	Rhobtb1	Rho-related BTB domain containing 1 [Source:RGD Symbol;Acc:1306871]	ENSRNOG00000000633	20	20638579	20713128	1.30558	1.30558	48.4442	0	0
1392955_at	Sel1l	SEL1L ERAD E3 ligase adaptor subunit [Source:RGD Symbol;Acc:620147]	ENSRNOG00000004464	6	115572649	115616859	1.30534	1.30534	55.4251	0	0
1387788_at	Junb	JunB proto-oncogene, AP-1 transcription factor subunit [Source:RGD Symbol;Acc:2944]	ENSRNOG00000042838	19	26092974	26094756	1.30529	1.30529	31.6335	1.18378e-07	8.63405e-07
1389581_at	Il33	interleukin 33 [Source:RGD Symbol;Acc:1311155]	ENSRNOG00000016456	1	248132090	248147029	1.30517	1.30517	28.2347	4.73513e-07	3.15522e-06
1381775_at	LOC103691564						-1.30475	1.30475	30.5655	1.18378e-07	8.63405e-07
1374212_at	Cep57l1	centrosomal protein 57-like 1 [Source:RGD Symbol;Acc:1311358]	ENSRNOG00000000303	20	46610146	46666830	-1.30434	1.30434	57.118	0	0
1393699_at	Rab3d	RAB3D, member RAS oncogene family [Source:RGD Symbol;Acc:620924]	ENSRNOG00000011582	8	22918699	22929294	-1.3041	1.3041	62.9832	0	0
1379454_at	Lysmd4	LysM domain containing 4 [Source:RGD Symbol;Acc:1592887]	ENSRNOG00000050624	1	128199322	128203268	-1.30403	1.30403	21.9871	6.56999e-06	3.38948e-05
1387599_a_at	Nqo1	NAD(P)H quinone dehydrogenase 1 [Source:RGD Symbol;Acc:2503]	ENSRNOG00000012772	19	38422164	38437180	1.30387	1.30387	47.2427	0	0
1386884_at	Htra1	HtrA serine peptidase 1 [Source:RGD Symbol;Acc:69235]	ENSRNOG00000020533	1	201499028	201548513	1.30329	1.30329	35.0475	0	0
1388191_at	Chrm4	cholinergic receptor, muscarinic 4 [Source:RGD Symbol;Acc:2344]	ENSRNOG00000017556	3	80833272	80841006	1.30314	1.30314	24.6361	2.13081e-06	1.24397e-05
1388759_at	Clic4	chloride intracellular channel 4 [Source:RGD Symbol;Acc:61857]	ENSRNOG00000018109	5	153568745	153625869	1.30289	1.30289	17.8688	3.6934e-05	0.000155932
1377044_at	Golga7b	golgin A7 family, member B [Source:RGD Symbol;Acc:1583839]	ENSRNOG00000015051	1	261497059	261516892	-1.30272	1.30272	128.501	0	0
1376693_at	RGD1563091	similar to OEF2 [Source:RGD Symbol;Acc:1563091]	ENSRNOG00000052444	4	28305002	28310178	1.30264	1.30264	65.1627	0	0
1372277_at	Aldh4a1 /// Iffo2 /// Tas1r2						1.30215	1.30215	68.8566	0	0
1394626_at	Hmbox1	homeobox containing 1 [Source:RGD Symbol;Acc:1306787]	ENSRNOG00000013326	15	48199995	48284548	-1.30213	1.30213	8.79568	0.00302675	0.00638139
1384699_at	LOC102555644						-1.30197	1.30197	55.6146	0	0
AFFX_Rat_Hexokinase_5_at	Hk1	hexokinase 1 [Source:RGD Symbol;Acc:2796]	ENSRNOG00000046891	20	31912262	31956649	-1.30188	1.30188	11.065	0.000929506	0.0024272
1389978_at	Smarcc2	SWI/SNF related, matrix associated, actin dependent regulator of chromatin, subfamily c, member 2 [Source:RGD Symbol;Acc:1597704]	ENSRNOG00000031135	7	2875909	2904453	-1.30188	1.30188	5.5008	0.0190329	0.0273435
1371664_at	Pxn	paxillin [Source:RGD Symbol;Acc:1305759]	ENSRNOG00000001149	12	46797954	46845080	1.30134	1.30134	59.911	0	0
1393568_at	Celf1	CUGBP, Elav-like family member 1 [Source:RGD Symbol;Acc:1307721]	ENSRNOG00000010379	3	79823945	79842082	-1.30131	1.30131	36.8147	0	0
1375565_at	Timm22	translocase of inner mitochondrial membrane 22 [Source:RGD Symbol;Acc:68406]	ENSRNOG00000007988	10	64556064	64563822	1.30126	1.30126	91.8606	0	0
1383274_at	Pcbp3	poly(rC) binding protein 3 [Source:RGD Symbol;Acc:1307430]	ENSRNOG00000001245	20	12429315	12629981	-1.30085	1.30085	5.04346	0.0248827	0.0335628
1371440_at	B2m	beta-2 microglobulin [Source:RGD Symbol;Acc:2189]	ENSRNOG00000017123	3	114087287	114093309	1.30081	1.30081	37.8898	0	0
1391758_at	Ablim1	actin-binding LIM protein 1 [Source:RGD Symbol;Acc:1565768]	ENSRNOG00000046333	1	277853875	278042312	-1.30056	1.30056	22.1629	6.33323e-06	3.28858e-05
1396250_at	Coro1c	coronin 1C [Source:RGD Symbol;Acc:1564490]	ENSRNOG00000000697	12	48481750	48554052	1.30006	1.30006	70.7434	0	0
1387348_at	Igfbp5	insulin-like growth factor binding protein 5 [Source:RGD Symbol;Acc:2876]	ENSRNOG00000017206	9	80150211	80167033	-1.29995	1.29995	17.3063	4.85943e-05	0.000197897
1387179_at	Adcy8	adenylate cyclase 8 [Source:RGD Symbol;Acc:2036]	ENSRNOG00000004890	7	105353913	105592804	1.29987	1.29987	6.64005	0.0098792	0.0163958
1368378_at	Aldh1l1	aldehyde dehydrogenase 1 family, member L1 [Source:RGD Symbol;Acc:621294]	ENSRNOG00000047023	4	123516788	123557501	1.2997	1.2997	29.4118	2.36756e-07	1.66853e-06
1393369_at	Cdkn2aip	CDKN2A interacting protein [Source:RGD Symbol;Acc:1305302]	ENSRNOG00000022736	16	47665816	47669093	1.29965	1.29965	26.4709	1.00621e-06	6.35541e-06
1386056_at	Cacna1e	calcium voltage-gated channel subunit alpha1 E [Source:RGD Symbol;Acc:2246]	ENSRNOG00000002863	13	71906702	72367980	-1.2996	1.2996	28.9986	2.95946e-07	2.06105e-06
