# Supplementary material for: Brain region-specific expression of genes mapped within quantitative trait loci for behavioral responsiveness to acute stress in Fisher 344 and Wistar Kyoto male rats
Source: PLoS One. 2018 Mar 12;13(3):e0194293. doi: 10.1371/journal.pone.0194293 (PMC5847310; doi:10.1371/journal.pone.0194293)
Supplement: S6 Table — (XLSX) [file pone.0194293.s006.xlsx]

## Sheet: HIP
S6 Table. List of DEGs between F344 and WKY strains mapped within within Stresp10 in the hippocampus.
AFFY Rat230 2 probe	Gene symbol	Gene description	Gene stable ID	Chromosome	Gene Start (bp)	Gene End (bp)	Fold change (WKY-F344)	Abs Fold change	F-statistic	Pvalperm	Q-value
1384149_at	Gpatch11	G patch domain containing 11 [Source:RGD Symbol;Acc:1311424]	ENSRNOG00000025317	6	1410507	1423041	1.94362	1.94362	270.733	0	0
1368990_at	Cyp1b1	cytochrome P450, family 1, subfamily b, polypeptide 1 [Source:RGD Symbol;Acc:2460]	ENSRNOG00000040287	6	2307808	2316722	1.45172	1.45172	70.8518	0	0
1393553_at	Cdkl4	cyclin-dependent kinase-like 4 [Source:RGD Symbol;Acc:1583704]	ENSRNOG00000040266	6	3234090	3254779	1.34908	1.34908	16.2032	7.3898e-05	0.00029428
1375495_at	Cdkl4	cyclin-dependent kinase-like 4 [Source:RGD Symbol;Acc:1583704]	ENSRNOG00000040266	6	3234090	3254779	1.33736	1.33736	17.4493	4.18152e-05	0.000177374
1398685_at	Mta3	metastasis associated 1 family, member 3 [Source:RGD Symbol;Acc:1306803]	ENSRNOG00000004685	6	6908684	7031828	1.32914	1.32914	33.2948	0	0
1395338_at	Lrpprc	leucine-rich pentatricopeptide repeat containing [Source:RGD Symbol;Acc:1306575]	ENSRNOG00000005877	6	7984019	8066868	-1.37369	1.37369	18.8158	2.00871e-05	9.17308e-05
1368440_at	Slc3a1	solute carrier family 3 member 1 [Source:RGD Symbol;Acc:3709]	ENSRNOG00000007006	6	8284878	8318674	5.55768	5.55768	770.039	0	0
1374004_at	Prepl	prolyl endopeptidase-like [Source:RGD Symbol;Acc:1310143]	ENSRNOG00000007326	6	8318979	8346197	-1.54946	1.54946	105.49	0	0
1374042_at	Camkmt	calmodulin-lysine N-methyltransferase [Source:RGD Symbol;Acc:1310453]	ENSRNOG00000030629	6	8669722	8729771	1.61864	1.61864	132.998	0	0
1390159_at	Rasgrp3	RAS guanyl releasing protein 3 [Source:RGD Symbol;Acc:1304612]	ENSRNOG00000032703	6	21072634	21135880	1.4563	1.4563	48.8074	0	0
1382541_at	Alk	anaplastic lymphoma receptor tyrosine kinase [Source:RGD Symbol;Acc:628622]	ENSRNOG00000008683	6	22696397	23203775	-1.47174	1.47174	104.827	0	0
1375093_at	Rbks	ribokinase [Source:RGD Symbol;Acc:1310064]	ENSRNOG00000004710	6	26051396	26128906	-1.3184	1.3184	63.7928	0	0
1384543_at	LOC100910821	uncharacterized LOC100910821		6	26387284	26389524	1.47124	1.47124	157.99	0	0
1396409_at	Dtnb	dystrobrevin, beta [Source:RGD Symbol;Acc:1309579]	ENSRNOG00000011914	6	27975417	28177214	-1.42599	1.42599	26.9219	5.09251e-07	3.37908e-06
1396886_at	Klhl29	kelch-like family member 29 [Source:RGD Symbol;Acc:1311076]	ENSRNOG00000005371	6	29178858	29483460	-1.44941	1.44941	83.5321	0	0
