# Supplementary material for: Brain region-specific expression of genes mapped within quantitative trait loci for behavioral responsiveness to acute stress in Fisher 344 and Wistar Kyoto male rats
Source: PLoS One. 2018 Mar 12;13(3):e0194293. doi: 10.1371/journal.pone.0194293 (PMC5847310; doi:10.1371/journal.pone.0194293)
Supplement: S7 Table — (XLSX) [file pone.0194293.s007.xlsx]

## Sheet: AMY
S7 Table. List of DEGs between F344 and WKY strains mapped within Stresp10 in the amygdala.
AFFY Rat230 2 probe	Gene symbol	Gene description	Gene stable ID	Chromosome	Gene Start (bp)	Gene End (bp)	Fold change (WKY-F344)	Abs Fold change	F-statistic	Pvalperm	Q-value
1384149_at	Gpatch11	G patch domain containing 11 [Source:RGD Symbol;Acc:1311424]	ENSRNOG00000025317	6	1410507	1423041	2.04873	2.04873	536.409	0	0
1395338_at	Lrpprc	leucine-rich pentatricopeptide repeat containing [Source:RGD Symbol;Acc:1306575]	ENSRNOG00000005877	6	7984019	8066868	-1.31469	1.31469	11.7264	0.000643508	0.00445923
1368440_at	Slc3a1	solute carrier family 3 member 1 [Source:RGD Symbol;Acc:3709]	ENSRNOG00000007006	6	8284878	8318674	4.88303	4.88303	257.92	0	0
1374004_at	Prepl	prolyl endopeptidase-like [Source:RGD Symbol;Acc:1310143]	ENSRNOG00000007326	6	8318979	8346197	-1.4556	1.4556	54.4938	0	0
1374042_at	Camkmt	calmodulin-lysine N-methyltransferase [Source:RGD Symbol;Acc:1310453]	ENSRNOG00000030629	6	8669722	8729771	1.44509	1.44509	73.5551	0	0
1390159_at	Rasgrp3	RAS guanyl releasing protein 3 [Source:RGD Symbol;Acc:1304612]	ENSRNOG00000032703	6	21072634	21135880	1.45293	1.45293	29.3081	9.48497e-08	1.65182e-06
1374227_at	Ttc27	tetratricopeptide repeat domain 27 [Source:RGD Symbol;Acc:1305264]	ENSRNOG00000042932	6	21735834	21880003	1.30826	1.30826	28.8179	1.42274e-07	2.46758e-06
1382541_at	Alk	anaplastic lymphoma receptor tyrosine kinase [Source:RGD Symbol;Acc:628622]	ENSRNOG00000008683	6	22696397	23203775	-1.68574	1.68574	177.178	0	0
1384543_at	LOC100910821	uncharacterized LOC100910821		6	26387284	26389524	1.32461	1.32461	36.7199	0	0
1384754_at	Drc1	dynein regulatory complex subunit 1 [Source:RGD Symbol;Acc:1359318]	ENSRNOG00000024905	6	27425235	27460038	-1.30513	1.30513	31.055	4.74248e-08	8.55456e-07
1396409_at	Dtnb	dystrobrevin, beta [Source:RGD Symbol;Acc:1309579]	ENSRNOG00000011914	6	27975417	28177214	-1.4433	1.4433	17.3933	3.79399e-05	0.000394619
1396886_at	Klhl29	kelch-like family member 29 [Source:RGD Symbol;Acc:1311076]	ENSRNOG00000005371	6	29178858	29483460	-1.59224	1.59224	93.3747	0	0
