# Supplementary material for: Brain region-specific expression of genes mapped within quantitative trait loci for behavioral responsiveness to acute stress in Fisher 344 and Wistar Kyoto male rats
Source: PLoS One. 2018 Mar 12;13(3):e0194293. doi: 10.1371/journal.pone.0194293 (PMC5847310; doi:10.1371/journal.pone.0194293)
Supplement: S8 Table — (XLSX) [file pone.0194293.s008.xlsx]

## Sheet: FCX
S8 Table. List of DEGs between F344 and WKY strains mapped within Stresp10 in the frontal cortex.
AFFY Rat230 2 probe	Gene symbol	Gene description	Gene stable ID	Chromosome	Gene Start (bp)	Gene End (bp)	Fold change (WKY-F344)	Abs Fold change	F-statistic	Pvalperm	Q-value
1384149_at	Gpatch11	G patch domain containing 11 [Source:RGD Symbol;Acc:1311424]	ENSRNOG00000025317	6	1410507	1423041	2.2031	2.2031	440.931	0	0
1372187_at	Prkd3	protein kinase D3 [Source:RGD Symbol;Acc:1310236]	ENSRNOG00000005289	6	1548415	1622196	1.31296	1.31296	31.5468	1.18378e-07	8.63405e-07
1368990_at	Cyp1b1	cytochrome P450, family 1, subfamily b, polypeptide 1 [Source:RGD Symbol;Acc:2460]	ENSRNOG00000040287	6	2307808	2316722	1.48743	1.48743	36.8384	0	0
1384543_at	LOC100910821	uncharacterized LOC100910821		6	26387284	26389524	1.38587	1.38587	82.595	0	0
1398685_at	Mta3	metastasis associated 1 family, member 3 [Source:RGD Symbol;Acc:1306803]	ENSRNOG00000004685	6	6908684	7031828	1.32289	1.32289	50.8798	0	0
1395338_at	Lrpprc	leucine-rich pentatricopeptide repeat containing [Source:RGD Symbol;Acc:1306575]	ENSRNOG00000005877	6	7984019	8066868	-1.31361	1.31361	14.0371	0.000213732	0.000707923
1368440_at	Slc3a1	solute carrier family 3 member 1 [Source:RGD Symbol;Acc:3709]	ENSRNOG00000007006	6	8284878	8318674	4.59643	4.59643	571.9	0	0
1374004_at	Prepl	prolyl endopeptidase-like [Source:RGD Symbol;Acc:1310143]	ENSRNOG00000007326	6	8318979	8346197	-1.33734	1.33734	40.4903	0	0
1374042_at	Camkmt	calmodulin-lysine N-methyltransferase [Source:RGD Symbol;Acc:1310453]	ENSRNOG00000030629	6	8669722	8729771	1.55466	1.55466	150.136	0	0
1374227_at	Ttc27	tetratricopeptide repeat domain 27 [Source:RGD Symbol;Acc:1305264]	ENSRNOG00000042932	6	21735834	21880003	1.41651	1.41651	80.6865	0	0
1382541_at	Alk	anaplastic lymphoma receptor tyrosine kinase [Source:RGD Symbol;Acc:628622]	ENSRNOG00000008683	6	22696397	23203775	-1.63562	1.63562	152.526	0	0
1396409_at	Dtnb	dystrobrevin, beta [Source:RGD Symbol;Acc:1309579]	ENSRNOG00000011914	6	27975417	28177214	-1.42057	1.42057	19.7364	1.56259e-05	7.25863e-05
1396886_at	Klhl29	kelch-like family member 29 [Source:RGD Symbol;Acc:1311076]	ENSRNOG00000005371	6	29178858	29483460	-1.54056	1.54056	59.0358	0	0
1395799_at	Itsn2	intersectin 2 [Source:RGD Symbol;Acc:1590890]	ENSRNOG00000046741	6	30098380	30187337	-1.38916	1.38916	8.83098	0.00297147	0.00629122
