# Supplementary material for: Brain region-specific expression of genes mapped within quantitative trait loci for behavioral responsiveness to acute stress in Fisher 344 and Wistar Kyoto male rats
Source: PLoS One. 2018 Mar 12;13(3):e0194293. doi: 10.1371/journal.pone.0194293 (PMC5847310; doi:10.1371/journal.pone.0194293)
Supplement: S9 Table — (XLSX) [file pone.0194293.s009.xlsx]

## Sheet: Sheet1
S9 Table. List of SNPs located within the coding regions of DEGs mapped within Stresp10.
Gene	SNP Location	Original Codon	New Codon	SNP Strain	No. Reads	Original/Change
Gpatch11	Chr6:1,626,381	AAG	GAG	WKY	25	12/13
Prkd3	Chr6:1,764,318	GTT	GCT	WKY	16	1/15
Cyp1b1	Chr6:2,552,068	ATC	GTC	F344	11	2/9
Cdkl4	Chr6:3,479,716	ACG	ATG	F344	36	2/34
		CGC	TGC
Mta3	Chr6:7,068,223	TTT	TCT	WKY	21	0/21
	Chr6:7,068,290	TAT	TGT	WKY	22	1/21
		ATT	GTT
	Chr6:7,155,851	TTC	TAC	WKY	14	1/13
		TCT	ACT
	Chr6:7,184,699	TAT	TCT	WKY	32	1/31
		ATT	CTT
Ttc27	Chr6:20,550,599	ACT	ATT	WKY	20	2/18
Alk	Chr6:23,009,992	GGG	TGG	WKY	15	6/9
	Chr6:23,243,016	ACC	AAC	WKY	26	10/16
Rbks	Chr6:24,839,587	GTG	ATG	WKY	28	3/24
Drc1/Ccdc164	Chr6:26,012,583	TGT	TAT	WKY	26	4/22
Dtnb	Chr6:26,572,098	AAT	AGT	WKY	21	5/16
